# Supplementary material for: GTI: A Novel Algorithm for Identifying Outlier Gene Expression Profiles from Integrated Microarray Datasets
Source: PLoS One. 2011 Feb 18;6(2):e17259. doi: 10.1371/journal.pone.0017259 (PMC3041823; doi:10.1371/journal.pone.0017259)
Supplement: Table S1 — Single study simulations data used to construct the receiver operating characteristic (ROC) curves. (XLS) [file pone.0017259.s002.xls]

## Sheet: ROC curve data from simulations
ROC curve data: True positive rates vs. False positive rates of different methods
K = 1
X-axis(False Positive)	TP.GTI	TP.t.stat	TP.Copa	TP.OS	TP.OR		Legend
0	0	0	0	0	0		K	Number of outliers
0.0526316	0.14	0.1	0.16	0.18	0.12		TP.GTI	True positives for GTI
0.105263	0.26	0.22	0.22	0.32	0.24		TP.t.stat	True positives for t-statistic
0.157895	0.34	0.26	0.24	0.36	0.3		TP.Copa	True positives for COPA
0.210526	0.44	0.32	0.32	0.44	0.42		TP.OS	True positives for OS
0.263158	0.5	0.48	0.36	0.5	0.48		TP.OR	True positives for OR
0.315789	0.62	0.48	0.36	0.52	0.5
0.368421	0.68	0.54	0.4	0.58	0.54
0.421053	0.74	0.62	0.44	0.64	0.58
0.473684	0.76	0.64	0.48	0.68	0.6
0.526316	0.82	0.7	0.54	0.72	0.64
0.578947	0.84	0.7	0.6	0.76	0.66
0.631579	0.84	0.7	0.64	0.8	0.74
0.684211	0.9	0.72	0.72	0.84	0.78
0.736842	0.9	0.72	0.78	0.86	0.84
0.789474	0.92	0.8	0.8	0.88	0.88
0.842105	0.94	0.86	0.9	0.9	0.94
0.894737	0.98	0.92	0.92	0.96	0.98
0.947368	1	1	0.94	0.96	1
1	1	1	1	1	1
K=10
X-axis(False Positive)	TP.GTI	TP.t.stat	TP.Copa	TP.OS	TP.OR
0	0	0	0	0	0
0.0526316	0.86	0.68	0.86	0.92	0.54
0.105263	0.92	0.88	0.94	0.96	0.68
0.157895	0.96	0.9	0.96	0.96	0.7
0.210526	0.98	0.96	1	1	0.78
0.263158	0.98	1	1	1	0.86
0.315789	0.98	1	1	1	0.9
0.368421	0.98	1	1	1	0.9
0.421053	0.98	1	1	1	0.94
0.473684	0.98	1	1	1	0.94
0.526316	0.98	1	1	1	0.98
0.578947	0.98	1	1	1	0.98
0.631579	0.98	1	1	1	0.98
0.684211	0.98	1	1	1	0.98
0.736842	0.98	1	1	1	1
0.789474	1	1	1	1	1
0.842105	1	1	1	1	1
0.894737	1	1	1	1	1
0.947368	1	1	1	1	1
1	1	1	1	1	1
K=20
X-axis (False Positive)	TP.GTI	TP.t.stat	TP.Copa	TP.OS	TP.OR
0	0	0	0	0	0
0.0526316	0.92	0.98	0.94	0.98	0.34
0.105263	0.96	1	0.96	0.98	0.48
0.157895	0.98	1	0.98	0.98	0.58
0.210526	0.98	1	0.98	1	0.62
0.263158	0.98	1	0.98	1	0.66
0.315789	1	1	0.98	1	0.68
0.368421	1	1	1	1	0.74
0.421053	1	1	1	1	0.76
0.473684	1	1	1	1	0.78
0.526316	1	1	1	1	0.8
0.578947	1	1	1	1	0.8
0.631579	1	1	1	1	0.84
0.684211	1	1	1	1	0.86
0.736842	1	1	1	1	0.9
0.789474	1	1	1	1	1
0.842105	1	1	1	1	1
0.894737	1	1	1	1	1
0.947368	1	1	1	1	1
1	1	1	1	1	1
K=30
X-axis(False Positive)	TP.GTI	TP.t.stat	TP.Copa	TP.OS	TP.OR
0	0	0	0	0	0
0.0526316	0.68	1	0.82	0.98	0.16
0.105263	0.82	1	0.88	0.98	0.3
0.157895	0.88	1	0.92	1	0.3
0.210526	0.92	1	0.92	1	0.34
0.263158	0.94	1	0.94	1	0.38
0.315789	0.96	1	0.94	1	0.42
0.368421	0.96	1	0.98	1	0.48
0.421053	1	1	0.98	1	0.52
0.473684	1	1	1	1	0.58
0.526316	1	1	1	1	0.64
0.578947	1	1	1	1	0.72
0.631579	1	1	1	1	0.74
0.684211	1	1	1	1	0.78
0.736842	1	1	1	1	0.78
0.789474	1	1	1	1	0.84
0.842105	1	1	1	1	0.96
0.894737	1	1	1	1	1
0.947368	1	1	1	1	1
1	1	1	1	1	1

## Sheet: simulation results
genes	GTI	count_All	count_N	count_C	t_statistic	t_pvalue	Copa	OS	All_median	median_N	median_C	min_All	max_All	min_N	max_N	min_C	max_C	OR	q10	q25	q50	q75	q90	q95	iqr
133	6.857	60	30	30	3.30496	0.00961782	12.8276	172.214	274.545	248.279	314.574	120.797	2640.84	127.794	361.031	120.797	2640.84	46.2098	171.776	197.073	274.545	356.24	1080.47	1397.11	159.167
809	6.827	60	30	30	5.74447	4.11281e-05	12.5225	115.662	312.602	242.955	384.852	124.422	1973.71	124.422	411.086	209.551	1973.71	32.9441	199.682	228.342	312.602	415.529	1159.69	1342.08	187.187
132	6.644	60	30	30	3.96561	0.00249543	11.7388	99.9696	268.842	227.084	367.585	113.862	2892.8	113.862	471.813	150.519	2892.8	23.6032	157.1	196.462	268.842	439.916	1182.8	1311.54	243.453
499	6.527	60	30	30	5.51225	6.14475e-05	11.8775	154.133	301.021	257.727	425.216	161.375	2046.93	161.375	426.94	197.115	2046.93	44.3311	191.096	235.569	301.021	429.076	1122.93	1286.07	193.508
547	6.48	60	30	30	3.56925	0.0150222	15.1668	170.892	263.255	245.836	328.755	119.18	2302.84	152.106	543.042	119.18	2302.84	37.4505	175.525	214.217	263.255	385.562	1101.67	1260.16	171.345
293	6.277	60	30	30	3.0952	0.0176045	10.5165	131.449	277.571	226.979	407.672	93.6135	2254.76	93.6135	423.567	124.535	2254.76	40.4171	162.509	183.819	277.571	424.846	1263.14	1451.56	241.027
260	6.233	60	30	30	3.55567	0.00332912	14.8954	140.457	311.49	292.077	409.254	147.36	1646.21	185.285	439.012	147.36	1646.21	27.3527	201.832	244.285	311.49	450.023	1134.27	1413.7	205.738
792	5.979	60	30	30	3.02164	0.0193916	11.6082	147.888	270.026	243.877	370.277	128.614	2030.37	137.169	600.098	128.614	2030.37	42.072	156.563	205.163	270.026	403.512	1211.2	1420.92	198.349
960	5.971	60	30	30	4.12428	0.0018281	13.2453	138.116	318.832	289.139	398.736	108.61	1718	126.647	452.635	108.61	1718	46.3989	203.901	245.051	318.832	437.603	1171.69	1549.85	192.553
313	5.906	60	30	30	3.79509	0.00103864	14.5007	118.433	280.198	238.161	300.993	136.807	1807.81	136.807	412.011	144.6	1807.81	66.5255	175.426	225.426	280.198	358.674	1168.22	1402.62	133.248
865	5.886	60	30	30	3.22989	0.0211884	12.9898	161.19	285.652	282.701	328.522	128.199	3265.6	128.199	487.2	149.654	3265.6	58.4559	198.601	215.287	285.652	392.357	1111.96	1289.15	177.071
731	5.882	60	30	30	4.22574	0.00185876	22.8884	205.881	266.051	254.165	551.291	138.875	2108.21	138.875	440.309	139.419	2108.21	35.563	193.648	212.9	266.051	526.938	1353.49	1522.98	314.038
898	5.85	60	30	30	4.17414	0.00190636	9.30636	115.971	306.743	260.31	367.736	143.24	2505.75	143.24	472.346	145.609	2505.75	38.1938	167.196	227.697	306.743	399.722	1083.04	1448.34	172.025
54	5.822	60	30	30	3.95253	0.0129196	11.5068	133.426	280.065	240.809	332.601	147.847	1941.12	150.495	569.572	147.847	1941.12	29.231	173.825	206.059	280.065	442.489	1078.06	1330.4	236.43
899	5.812	60	30	30	3.94782	0.00215225	11.2139	107.469	317.141	289.34	434.52	100.815	1744.3	140.13	519.297	100.815	1744.3	26.3401	194.178	237.005	317.141	470.125	1109.24	1430.36	233.12
316	5.79	60	30	30	3.52257	0.00467647	12.2223	161.436	250.375	230.476	311.088	127.688	1713.78	134.849	486.917	127.688	1713.78	50.6778	165.547	192.007	250.375	332.167	1009	1126.3	140.16
496	5.705	60	30	30	3.15858	0.0188377	11.8219	122.246	285.425	276.383	360.222	137.344	1629.46	156.203	694.405	137.344	1629.46	38.1016	173.633	225.684	285.425	409.633	1090.26	1417.96	183.949
46	5.695	60	30	30	4.80267	0.000961034	11.7249	103.966	289.946	258.361	414.46	128.554	1657.6	128.554	455.882	149.858	1657.6	26.609	182.736	223.994	289.946	451.189	1172.09	1324.02	227.194
324	5.685	60	30	30	3.30533	0.0144528	10.5736	137.013	304.287	272.805	394.694	96.2487	2163.32	173.743	516.433	96.2487	2163.32	36.1205	184.768	224.298	304.287	446.563	1165.48	1370.44	222.265
933	5.654	60	30	30	3.54566	0.00527363	10.4461	109.23	334.934	292.47	408.372	130.69	2508.81	132.461	498.548	130.69	2508.81	39.4699	199.77	242.658	334.934	491.141	1176.2	1294.03	248.484
735	5.645	60	30	30	5.41947	3.53936e-05	11.9133	203.187	286.515	209.354	621.152	127.094	3059.45	127.094	517.202	190.905	3059.45	29.5115	184.235	208.179	286.515	581.35	1444.84	1758.38	373.171
265	5.641	60	30	30	3.1762	0.00910721	11.3729	100.71	328.627	324.213	336.176	106.221	2145.06	148.636	655.003	106.221	2145.06	31.7491	180.472	223.481	328.627	451.318	1266.66	1470.76	227.837
471	5.598	60	30	30	4.18522	0.00679196	9.31511	113.491	272.046	250.397	345.842	99.1508	2339.62	99.1508	535.33	140.118	2339.62	33.6006	159.444	210.787	272.046	370.74	925.697	1417.93	159.953
918	5.592	60	30	30	4.14778	0.00526462	13.2091	175.106	261.644	225.412	369.144	84.9239	1886.36	126.5	511.736	84.9239	1886.36	32.8724	163.182	198.903	261.644	475.51	1126.19	1485.47	276.607
875	5.586	60	30	30	4.21431	0.000808416	8.4635	70.88	331.401	299.391	466.627	145.053	1734.7	145.053	495.029	170.369	1734.7	24.9997	173.533	226.631	331.401	475.265	1135.23	1337.96	248.634
1	5.511	60	30	30	3.15151	0.095571	9.83059	113.423	339.483	328.538	520.601	113.498	2192.58	147.15	679.654	113.498	2192.58	29.7434	192.356	262.644	339.483	547.705	1426.66	1807.38	285.061
417	5.511	60	30	30	2.95542	0.00957016	15.9084	161.861	300.539	298.38	320.07	88.6661	1642.68	168.724	518.174	88.6661	1642.68	66.1913	187.169	251.222	300.539	365.347	970.401	1258.44	114.125
538	5.498	60	30	30	3.56847	0.0146756	11.0978	101.637	310.139	282.054	352.617	143.077	1432.71	150.42	506.103	143.077	1432.71	29.1175	177.498	220.709	310.139	427.926	1116.56	1194.03	207.217
111	5.464	60	30	30	3.92668	0.0178328	12.3632	141.371	262.981	232.653	322.158	113.894	1677.39	113.894	468.338	128.25	1677.39	47.6203	149.999	213.126	262.981	365.104	1124.9	1262.25	151.979
664	5.434	60	30	30	3.25048	0.0165903	7.1931	69.986	298.486	279.852	313.738	96.0452	2268.6	96.0452	458.161	165.369	2268.6	34.1847	155.346	201.287	298.486	419.987	1089.55	1676.81	218.7
619	5.405	60	30	30	5.05534	0.00537172	13.5521	159.694	298.864	276.29	623.127	145.179	1917.81	146.035	443.939	145.179	1917.81	19.7693	206.337	253.316	298.864	562.334	1184.16	1766.23	309.017
44	5.402	60	30	30	4.34827	0.000341716	10.3316	162.316	298.35	226.153	404.751	146.177	1804.79	146.177	448.682	150.08	1804.79	39.89	175.915	216.934	298.35	438.019	1008.38	1270.2	221.085
943	5.39	60	30	30	2.77661	0.0229281	11.5798	141.386	293.903	276.328	327.292	115.452	1496.29	164.046	656.752	115.452	1496.29	39.6684	192.575	230.601	293.903	430.21	1221.83	1403.93	199.609
288	5.389	60	30	30	2.38339	0.0842883	13.2333	173.917	312.019	303.71	368.959	91.4815	2209.42	91.4815	621.606	117.05	2209.42	47.1162	191.962	243.446	312.019	491.669	1352.09	1624.73	248.223
62	5.375	60	30	30	3.58318	0.00983896	9.56659	113.435	304.511	256.899	356.56	136.435	2370.49	136.435	440.543	145.949	2370.49	47.0237	164.218	235.078	304.511	395.7	1003.8	1449.33	160.623
630	5.347	60	30	30	2.75291	0.0533485	10.9376	186.96	264.083	256.693	287.594	107.518	2175.63	107.518	634.538	126.578	2175.63	43.7592	175.147	230.082	264.083	406.193	1033.62	1363.96	176.112
304	5.339	60	30	30	2.93731	0.0258212	11.3262	89.573	281.872	265.752	336.472	99.5603	1792.05	99.5603	490.362	133.762	1792.05	32.2829	176.99	221.243	281.872	439.591	1169.07	1344.35	218.348
889	5.329	60	30	30	3.7712	0.00949272	10.4156	80.6422	299.962	269.921	323.605	122.493	1837.47	122.493	769.46	162.778	1837.47	31.2248	187.395	215.111	299.962	443.186	1312.89	1390.41	228.075
463	5.317	60	30	30	3.26734	0.0296964	10.2255	108.247	283.392	240.744	462.308	116.301	2855.89	143.636	487.989	116.301	2855.89	24.1106	165.273	216.441	283.392	491.388	1132.76	1230.35	274.948
190	5.314	60	30	30	4.11302	0.000932634	9.90019	120.571	281.727	252.907	381.58	135.841	1790.95	148.392	548.005	135.841	1790.95	32.4976	166.85	200.789	281.727	441.872	887.346	1467.64	241.083
31	5.31	60	30	30	2.74362	0.0680428	10.8781	142.033	268.317	242.308	327.388	88.3929	1964.87	144.656	536.725	88.3929	1964.87	37.51	185.903	216.208	268.317	401.397	1116.18	1271.87	185.189
725	5.308	60	30	30	4.31579	0.000833642	14.2392	128.498	331.457	307.29	594.438	127.976	2183.3	153.912	506.828	127.976	2183.3	22.6574	192.447	265.83	331.457	590.171	1450.79	1583.15	324.341
850	5.301	60	30	30	3.32	0.021846	9.48953	104.409	260.655	248.325	302.564	123.655	2224.53	127.034	579.401	123.655	2224.53	23.9738	156.242	210.21	260.655	431.123	999.144	1320.43	220.913
267	5.296	60	30	30	2.76704	0.0770484	12.2294	130.681	282.194	256.872	322.842	132.759	1884.44	155.468	542.644	132.759	1884.44	36.3291	187.525	225.474	282.194	404.61	977.855	1349.37	179.136
348	5.283	60	30	30	3.26118	0.0106772	13.8685	132.122	323.842	288.097	374.768	125.142	2417.56	125.142	610.617	173.97	2417.56	40.6557	201.86	237.92	323.842	521.382	1329.15	1652.16	283.462
766	5.269	60	30	30	4.25418	0.00384557	11.0114	121.148	318.358	289.244	572.293	144.953	2000.07	144.953	473.352	167.345	2000.07	23.7417	194.744	238.537	318.358	550.748	1224.28	1598.16	312.21
104	5.255	60	30	30	3.02416	0.0585774	8.89807	102.591	305.222	297.518	389.81	90.8751	1626.43	90.8751	623.731	113.671	1626.43	30.6346	160.729	229.607	305.222	421.621	1040.75	1462.6	192.014
620	5.243	60	30	30	4.74573	0.00174788	10.7989	132.604	291.908	236.33	362.078	109.258	1798.94	109.258	614.574	137.189	1798.94	46.2286	179.034	229.13	291.908	404.432	1016.74	1298.56	175.303
841	5.235	60	30	30	2.35922	0.0837285	10.097	90.8206	292.961	288.811	292.961	130.625	2048.77	132.078	734.498	130.625	2048.77	44.6065	167.297	224.666	292.961	437.276	1257.75	1681.79	212.611
255	5.215	60	30	30	3.92594	0.00163043	8.53037	133.941	290.954	257.627	450.694	114.722	2475.79	152.081	445.885	114.722	2475.79	16.665	159.478	218.303	290.954	460.606	957.98	1099.72	242.303
922	5.212	60	30	30	3.3231	0.00952567	8.70003	97.3473	298.356	261.185	338.025	130.776	2241.62	130.776	476.644	148.092	2241.62	37.9786	193.889	220.928	298.356	399.08	900.155	1107.47	178.153
729	5.195	60	30	30	4.47302	0.000329829	12.1284	135.893	301.994	264.167	510.495	156.084	2063.54	156.084	532.181	164.262	2063.54	20.9325	175.644	225.06	301.994	540.263	1265.93	1466.77	315.203
658	5.188	60	30	30	4.25424	0.00319143	10.7471	78.1155	302.28	263.976	424.86	158.728	1794.33	158.728	462.678	172.821	1794.33	24.817	205.608	241.02	302.28	468.922	1054.16	1145.32	227.903
923	5.181	60	30	30	2.33806	0.0570132	7.87356	94.4383	346.493	298.642	464.612	97.2999	2834.16	97.2999	544.521	106.724	2834.16	21.7784	166.666	236.588	346.493	519.434	1110.6	1387.45	282.846
184	5.177	60	30	30	3.07684	0.0269638	11.0144	84.9883	273.583	239.251	379.725	107.974	1829.88	131.941	579.359	107.974	1829.88	25.7351	150.099	200.565	273.583	478.262	1098.37	1233.96	277.698
121	5.149	60	30	30	3.02274	0.0124616	18.2674	188.332	280.196	275.357	453.23	112.448	1721.85	171.867	496.262	112.448	1721.85	47.5204	179.567	234.674	280.196	521.077	1197.43	1270.88	286.403
597	5.148	60	30	30	4.53902	0.000397944	10.9713	154.359	326.573	256.85	430.039	152.755	2564.66	152.755	528.864	165.602	2564.66	39.6976	202.31	238.162	326.573	520.04	1074.38	1482.02	281.878
805	5.141	60	30	30	3.5439	0.0217451	10.6189	153.779	291.411	273.932	392.007	140.352	2120.25	140.352	474.116	143.825	2120.25	36.8781	184.265	234.057	291.411	466.653	1134.08	1479.72	232.597
974	5.132	60	30	30	3.701	0.00732703	10.4577	79.7229	293.25	262.916	347.04	100.014	2100	136.144	485.756	100.014	2100	34.608	165.002	234.825	293.25	427.22	998.162	1206.99	192.396
309	5.131	60	30	30	3.84634	0.00340214	14.3795	144.66	298.286	247.852	549.093	103.184	1789.91	133.106	578.967	103.184	1789.91	14.4314	179.062	208.738	298.286	589.113	1490.43	1647.1	380.375
169	5.079	60	30	30	3.54319	0.00336023	11.9476	73.1762	306.834	295.111	378.405	118.392	1567.73	118.392	818.983	122.496	1567.73	24.5612	165.88	225.633	306.834	466.889	1095.45	1252.62	241.255
687	5.054	60	30	30	3.91373	0.00605356	7.93116	133.994	279.799	233.792	417.158	113.442	2131.75	141.729	511.373	113.442	2131.75	29.5794	147.15	198.116	279.799	455.91	1112.36	1350.18	257.794
370	5.034	60	30	30	2.72841	0.0652255	11.7933	108.246	305.824	290.402	348.306	139.923	1797.38	184.314	469.597	139.923	1797.38	45.4445	204.423	248.551	305.824	439.701	968.135	1350.77	191.151
567	5.034	60	30	30	3.63097	0.00329189	8.12391	141.22	306.205	263.906	437.629	135.275	2279.56	135.275	586.924	157.378	2279.56	26.8851	163.971	218.108	306.205	499.442	1038.12	1394.29	281.334
840	5.034	60	30	30	3.95909	0.00476735	10.4855	115.274	276.888	240.385	381.475	153.345	2031.91	159.536	558.221	153.345	2031.91	26.9321	166.44	205.636	276.888	435.758	1152.51	1425.66	230.122
50	5.028	60	30	30	3.26381	0.00640019	11.2334	97.0032	302.135	286.222	410.723	148.961	1994.98	148.961	587.743	177.736	1994.98	15.5427	198.402	231.054	302.135	544.599	1172.04	1658.89	313.544
221	5.014	60	30	30	2.87782	0.0293935	12.1153	145.796	294.935	285.427	322.985	155.113	2002.13	172.764	491.561	155.113	2002.13	44.2566	198.443	225.171	294.935	447.695	1044.34	1503.88	222.524
264	5.012	60	30	30	3.1471	0.0192413	8.50472	80.3264	310.745	286.168	407.977	116.889	1734.46	141.878	504.883	116.889	1734.46	19.5767	170.554	215.528	310.745	461.696	1049.06	1217.19	246.168
488	5.006	60	30	30	2.88743	0.0149793	11.8875	165.649	282.104	274.904	310.129	116.477	2111.54	130.914	445.311	116.477	2111.54	55.0601	177.308	232.298	282.104	397.11	903.094	1409.05	164.813
426	4.998	60	30	30	3.18905	0.0134428	10.1648	103.958	321.447	272.943	436.396	143.068	1848.34	184.769	743.824	143.068	1848.34	35.5991	203.435	238.331	321.447	481.732	1098.16	1514.03	243.401
86	4.984	60	30	30	1.7193	0.157282	8.63397	78.324	315.58	311.017	319.208	111.157	1822.1	140.029	579.857	111.157	1822.1	39.9663	182.839	223.018	315.58	452.347	1254.53	1538.92	229.329
909	4.979	60	30	30	2.46756	0.0821742	10.0289	153.306	276.792	269.082	308.1	84.7433	2386.49	161.498	474.304	84.7433	2386.49	57.0162	185.882	218.664	276.792	335.362	1037.65	1116.27	116.698
671	4.975	60	30	30	3.16397	0.0175238	8.94426	91.7635	246.121	237.535	269.378	92.8756	1563.63	92.8756	383.14	110.525	1563.63	38.495	160.879	195.457	246.121	333.889	1001.15	1143.85	138.432
422	4.973	60	30	30	2.64105	0.029576	8.88111	70.2275	291.124	259.807	299.981	119.019	2098.24	119.019	581.576	144.239	2098.24	18.2352	158.729	206.199	291.124	432.971	1017.84	1327.17	226.772
977	4.969	60	30	30	2.43843	0.0473389	9.41395	74.6025	273.881	272.567	337.829	113.028	2481.77	113.028	690.834	136.239	2481.77	22.5623	183.22	204.495	273.881	453.06	989.079	1320.63	248.565
863	4.961	60	30	30	3.37057	0.00617955	7.6288	79.5199	284.654	252.414	340.569	89.2497	2081.93	89.2497	523.527	134.077	2081.93	30.8198	171.476	205.498	284.654	433.373	946.382	1377.63	227.875
561	4.947	60	30	30	3.82515	0.00526273	7.95559	98.3936	300.183	230.476	363.803	132.474	2188.48	132.474	558.919	145.808	2188.48	36.7238	169.971	221.408	300.183	397.718	866.912	1080.4	176.31
359	4.927	60	30	30	4.00987	0.00615321	10.8559	104.787	263.779	248.294	486.266	156.871	1816.59	156.871	402.203	165.028	1816.59	25.7789	188.67	219.117	263.779	458.318	830.29	1045.9	239.201
227	4.926	60	30	30	3.68159	0.00581867	9.40095	153.527	313.731	285.61	439.996	119.773	1847.58	136.25	487.141	119.773	1847.58	30.775	200.448	257.008	313.731	475.91	1102.57	1242.75	218.902
801	4.925	60	30	30	3.76679	0.00740356	11.8821	113.571	303.379	262.67	524.348	132.712	1690.96	137.725	517.413	132.712	1690.96	20.1294	180.455	213.165	303.379	528.845	1034.45	1429.23	315.681
565	4.924	60	30	30	5.12934	3.55575e-05	6.76783	92.7767	299.321	240.828	478.162	121.12	1631.42	121.12	500.578	139.138	1631.42	13.8211	163.514	215.823	299.321	498.198	988.584	1508.43	282.376
963	4.923	60	30	30	3.87365	0.00199036	14.2261	137.229	292.173	260.424	367.042	109.279	1894.47	109.279	793.731	177.344	1894.47	35.3582	183.119	225.684	292.173	491.569	1150.21	1497.1	265.885
165	4.92	60	30	30	2.094	0.131494	11.1463	121.403	270.685	284.129	256.169	132.033	1612.8	140.602	505.771	132.033	1612.8	59.5427	196.494	225.81	270.685	361	1107.98	1409.89	135.19
996	4.909	60	30	30	2.46831	0.0969747	10.3526	103.897	303.924	298.38	331.396	74.4608	2137.28	74.4608	696.377	142.359	2137.28	29.0344	185.251	225.349	303.924	446.156	1085.07	1323.93	220.807
635	4.905	60	30	30	3.53488	0.0395048	11.1357	72.4863	303.675	272.423	527.484	97.5244	1973.21	113.551	584.209	97.5244	1973.21	16.9171	190.512	240.307	303.675	581.703	1272.02	1412.27	341.396
20	4.904	60	30	30	3.63911	0.011453	9.85856	70.754	325.199	312.672	360.771	119.675	1417.02	119.675	528.356	150.283	1417.02	29.025	176.586	244.376	325.199	459.831	1064.57	1186.65	215.455
187	4.896	60	30	30	3.70191	0.00362476	7.84096	83.4697	295.816	255.883	359.326	132.691	1906.56	132.691	514.834	138.002	1906.56	24.9043	149.429	216.21	295.816	410.005	776.21	1126.86	193.794
616	4.896	60	30	30	3.70335	0.0028944	7.99633	91.2427	359.841	327.132	476.318	114.555	2320.38	156.664	594.154	114.555	2320.38	25.0445	179.652	247.138	359.841	537.501	1158.37	1759.73	290.364
969	4.872	60	30	30	3.36059	0.0487187	9.25706	62.5816	333.708	310.535	553.123	103.24	1594.88	103.24	506.17	125.272	1594.88	12.3736	184.713	236.642	333.708	546.118	1200.6	1269.5	309.476
968	4.87	60	30	30	4.46467	0.000410638	9.77362	77.5303	339.987	277.535	518.31	127.371	1852.83	127.371	596.122	162.443	1852.83	21.2896	185.533	243.138	339.987	561.697	1178.5	1584.79	318.559
683	4.844	60	30	30	4.08497	0.00224076	7.19628	93.4715	282.873	242.186	396.08	137.66	3047.96	137.66	450.658	147.194	3047.96	30.4362	162.415	209.286	282.873	429.877	915.405	1007.9	220.591
380	4.815	60	30	30	2.74012	0.0278252	8.72554	89.9512	255.699	233.026	323.737	89.7733	1931.5	132.712	556.202	89.7733	1931.5	37.0894	162.574	208.915	255.699	384.691	814.885	1348.73	175.776
61	4.798	60	30	30	4.46232	0.000268336	6.97226	77.8804	299.203	252.856	392.144	79.9562	1411.07	79.9562	415.258	134.619	1411.07	30.462	188.865	237.182	299.203	411.906	850.488	1109.26	174.724
393	4.79	60	30	30	4.73857	0.00029662	8.88228	130.767	297.751	269.895	503.42	129.728	1883.36	129.728	496.146	186.005	1883.36	15.7376	185.992	241.078	297.751	518.422	1059.03	1261.04	277.344
473	4.79	60	30	30	3.24492	0.0137765	8.29339	88.5473	312.62	269.487	356.688	122.104	2347.58	122.104	563.938	133.703	2347.58	25.5976	177.045	234.139	312.62	469.848	1015.1	1432.7	235.709
427	4.786	60	30	30	3.60304	0.00290725	11.4697	112.723	279.782	269.669	360.82	135.766	1969.64	135.766	619.831	168.089	1969.64	13.1418	184.4	216.383	279.782	493.194	1219.74	1502.24	276.811
628	4.766	60	30	30	2.5093	0.0624793	8.98155	72.7461	316.105	316.105	330.152	154.6	2019.88	154.6	559.857	160.464	2019.88	38.5009	186.247	254.33	316.105	466.921	1101.91	1648.4	212.591
349	4.759	60	30	30	3.66729	0.00800773	10.3646	74.5331	268.84	248.566	314.958	132.873	2072.24	132.873	670.066	177.777	2072.24	30.747	170.561	215.762	268.84	387.756	932.362	1103.66	171.994
697	4.751	60	30	30	3.36912	0.0183523	9.02502	98.1491	344.297	296.57	490.301	128.738	1853.91	128.738	525.952	143.454	1853.91	25.6958	176.999	230.428	344.297	537.307	1239.07	1350.54	306.878
942	4.746	60	30	30	3.67755	0.00423174	5.79438	79.2518	310.348	284.548	371.226	150.488	2674.55	150.488	452.627	182.196	2674.55	25.8163	186.586	235.236	310.348	430.292	823.226	1320.55	195.056
177	4.745	60	30	30	3.82358	0.00318717	9.19649	103.866	301.274	274.843	538.828	145.687	2046.61	149.968	522.984	145.687	2046.61	29.2219	176.159	228.438	301.274	558.736	1120.04	1405.26	330.298
932	4.744	60	30	30	2.86629	0.0209101	10.7354	154.165	336.269	286.824	363.435	109.259	2096.29	109.259	512.364	155.489	2096.29	48.5575	222.72	259.937	336.269	459.666	1199.38	1399.89	199.73
269	4.733	60	30	30	3.21653	0.0231297	9.45632	107.084	282.023	262.365	402.731	122.847	1583.6	122.847	697.611	165.847	1583.6	39.3173	165.602	220.55	282.023	439.881	1104.34	1368.61	219.33
884	4.732	60	30	30	1.92316	0.14179	8.74597	58.9883	297.748	261.382	308.594	87.5009	2017.57	87.5009	503.544	122.931	2017.57	26.7402	155.373	203.308	297.748	423.996	1164.62	1341.66	220.688
629	4.705	60	30	30	2.72884	0.0210885	7.16888	103.533	281.488	265.329	335.4	108.573	2036.55	136.783	631.011	108.573	2036.55	42.574	177.072	222.533	281.488	365.55	775.56	1483.96	143.016
944	4.704	60	30	30	2.35197	0.0572587	9.49048	77.7448	340.296	339.454	344.83	160.14	1947.67	160.14	727.684	171.993	1947.67	31.5352	193.597	241.349	340.296	533.91	1220.36	1427.42	292.561
94	4.702	60	30	30	3.35917	0.00904471	9.60766	139.647	294.609	266.316	337.695	107.061	2267.54	107.061	476.139	129.302	2267.54	40.7156	184.841	218.063	294.609	388.507	926.466	1167.4	170.445
429	4.695	60	30	30	3.97254	0.00483884	10.4468	101.5	283.544	267.477	381.986	121.666	2042.75	152.918	546.393	121.666	2042.75	9.98555	179.559	233.317	283.544	515.216	1014.29	1107.16	281.899
798	4.694	60	30	30	5.19978	0.00183524	11.0439	96.1581	302.945	276.786	592.941	103.904	1904.69	103.904	561.506	180.501	1904.69	9.90403	181.168	236.224	302.945	593.852	1372.33	1552.15	357.628
438	4.692	60	30	30	3.45955	0.00323687	10.5322	97.802	273.949	235.727	351.468	122.143	2048.36	144.073	554.07	122.143	2048.36	15.459	182.057	210.465	273.949	497.237	1033.32	1344.73	286.772
80	4.678	60	30	30	2.69862	0.0271554	10.1846	96.9644	302.274	289.377	334.284	113.284	2359.19	113.284	728.216	163.577	2359.19	25.7085	175.937	223.169	302.274	441.294	1034.52	1233.77	218.125
956	4.677	60	30	30	3.29296	0.0409548	8.31869	65.9566	318.565	302.791	483.507	108.707	1654.48	108.707	554.409	142.903	1654.48	10.4484	178.388	224.556	318.565	557.814	1161.12	1338.17	333.259
803	4.662	60	30	30	3.82335	0.00179982	9.67363	56.6235	335.981	307.028	431.375	160.659	1472.62	160.659	601.83	169.904	1472.62	11.2502	213.013	245.302	335.981	555.313	1190.94	1311.79	310.011
836	4.659	60	30	30	1.63093	0.220349	8.57446	55.4579	302.703	326.283	289.068	128.429	1711.88	150.647	539.7	128.429	1711.88	26.088	178.458	210.085	302.703	457.033	1173.89	1204.09	246.947
876	4.657	60	30	30	2.07881	0.204954	12.5355	121.708	284.402	280.83	293.946	138.291	2345.56	138.291	625.94	145.81	2345.56	41.742	188.689	239.241	284.402	415.694	1184.9	1282.44	176.453
860	4.652	60	30	30	4.42864	0.00129963	10.8883	132.374	286.778	252.333	392.946	117.045	1503	117.045	574.024	123.873	1503	39.9105	170.387	210.174	286.778	474.937	1054.66	1216.56	264.763
669	4.649	60	30	30	2.49052	0.0601039	11.2428	119.311	332.497	305.505	357.238	119.474	2362.52	141.23	564.314	119.474	2362.52	36.0654	175.238	262.435	332.497	442.98	1022.12	1225.36	180.545
529	4.648	60	30	30	3.95384	0.00376541	10.0379	79.772	287.903	254.127	349.363	147.152	1463.18	152.938	664.835	147.152	1463.18	35.3185	171.228	230.539	287.903	404.129	922.103	1183.78	173.59
878	4.648	60	30	30	4.41626	0.00264209	7.77485	96.0055	345.195	284.789	485.191	128.134	2008.3	128.134	548.91	157.843	2008.3	17.1533	207.816	247.204	345.195	531.54	1092.82	1491.73	284.336
307	4.646	60	30	30	3.95928	0.00386987	9.36417	75.0563	312.551	289.926	355.104	126.73	2406.23	126.73	754.518	146.423	2406.23	18.0968	173.433	236.433	312.551	452.107	1076.2	1127.28	215.674
14	4.643	60	30	30	3.22649	0.0467937	9.48865	79.4527	333.075	306.45	518.028	111.063	1896.82	145.91	580.914	111.063	1896.82	24.9149	197.527	234.673	333.075	545.121	1214.23	1287.48	310.448
305	4.64	60	30	30	3.02302	0.0323591	9.41815	90.4923	270.581	259.505	309.98	128.466	1896.43	128.466	630.806	139.111	1896.43	39.7879	162.827	215.482	270.581	398.708	986.5	1164.89	183.226
112	4.632	60	30	30	1.75868	0.199344	8.20631	113.981	316.813	312.669	395.868	114.562	2197.82	193.487	553.133	114.562	2197.82	30.5155	190.075	237.282	316.813	505.613	1026.83	1375.05	268.331
39	4.608	60	30	30	4.54703	0.000618101	11.3228	107.913	311.955	291.154	553.707	111.395	2518.89	111.395	489.948	126.361	2518.89	22.2555	205.562	256.181	311.955	533.173	1006.05	1116.91	276.992
102	4.6	60	30	30	4.86653	0.000620645	8.05292	65.4646	312.144	284.133	402.203	121.772	2226.02	121.772	653.116	163.078	2226.02	22.4676	171.938	243.481	312.144	533.303	1075.18	1280.38	289.822
861	4.598	60	30	30	3.37243	0.012717	8.66684	71.4963	295.785	280.827	349.589	119.321	1498.91	143.286	539.022	119.321	1498.91	27.1979	159.941	219.889	295.785	421.966	920.821	1377.53	202.077
984	4.596	60	30	30	2.71712	0.045385	9.18026	93.6461	326.138	294.408	535.071	122.853	2195.56	124.578	618.69	122.853	2195.56	21.9588	181.008	233.304	326.138	568.811	1190.97	1546.9	335.507
897	4.59	60	30	30	4.05356	0.00291693	10.2617	117.689	294.369	241.881	349.773	130.473	1716.04	146.049	875.345	130.473	1716.04	37.4259	178.271	217.684	294.369	444.971	1036.6	1176.42	227.287
763	4.582	60	30	30	3.43253	0.00803408	13.7066	166.236	281.005	254.068	411.11	95.4765	2074.16	114.474	589.113	95.4765	2074.16	38.9888	192.11	220.184	281.005	492.866	1126.49	1235.53	272.681
181	4.579	60	30	30	3.9931	0.00568437	8.22857	67.3723	275.843	242.746	590.892	110.783	1993.78	110.783	496.935	137.004	1993.78	11.2428	161.54	216.344	275.843	554.692	1071.77	1308.88	338.347
568	4.575	60	30	30	3.3723	0.00679526	7.16998	97.198	288.087	250.571	302.379	135.82	1861.1	161.868	442.725	135.82	1861.1	44.5834	174.289	204.84	288.087	320.08	643.65	1218.93	115.24
641	4.574	60	30	30	2.29783	0.176311	7.30398	90.8069	295.752	271.629	318.969	93.6872	2038.85	93.6872	502.713	126.55	2038.85	33.8637	166.202	225.54	295.752	450.688	1028.64	1487.64	225.148
986	4.57	60	30	30	3.88601	0.00513154	7.42805	64.6968	294.923	268.18	335.785	129.344	1485.25	129.344	558.106	142.342	1485.25	29.4919	165.134	214.441	294.923	403.531	891.549	1182.69	189.091
525	4.561	60	30	30	4.80227	0.000198722	10.9573	123.502	317.324	258.48	541.65	97.8338	1930.17	97.8338	555.517	154.514	1930.17	21.6691	186.857	244.797	317.324	573.412	1233.4	1522.45	328.615
730	4.56	60	30	30	1.55043	0.235532	7.29617	111.093	299.229	299.488	294.165	125.879	1591.85	127.641	552.768	125.879	1591.85	40.7684	155.63	236.326	299.229	389.078	1098.41	1334.28	152.752
435	4.553	60	30	30	2.13089	0.0642769	7.49582	83.3251	312.537	316.981	306.886	100.86	2167.53	126.548	541.82	100.86	2167.53	27.324	150.84	218.388	312.537	448.319	985.458	1072.4	229.931
254	4.55	60	30	30	3.01851	0.0273289	8.80807	81.7879	289.128	256.733	349.898	107.171	1668.89	144.922	476.258	107.171	1668.89	28.0169	169.622	200.254	289.128	460.74	954.483	1174.55	260.487
432	4.541	60	30	30	2.47934	0.0387584	11.8978	125.258	284.34	255.316	315.188	90.1451	1715	90.1451	559.747	132.795	1715	48.9217	169.36	212.59	284.34	368.731	1168.32	1523.35	156.141
93	4.538	60	30	30	3.72585	0.00385385	9.25676	93.8641	259.476	233.801	374.075	103.974	2356.96	117.959	458.019	103.974	2356.96	24.276	165.918	189.875	259.476	397.419	895.819	1007.71	207.544
258	4.532	60	30	30	2.72203	0.030419	13.763	104.369	280.57	275.719	289.216	149.243	1427.7	158.086	659.138	149.243	1427.7	45.3265	188.188	233.947	280.57	414.626	1072.6	1343.98	180.679
389	4.527	60	30	30	4.15366	0.00169946	11.5153	107.899	268.956	234.179	468.61	117.569	2102.92	117.569	499.396	147.639	2102.92	31.153	158.593	205.453	268.956	528.426	940.987	1307.8	322.973
84	4.526	60	30	30	2.59244	0.0657799	7.66092	47.8684	339.048	304.03	369.572	107.609	1685.38	107.609	625.52	137.041	1685.38	14.6152	189.331	230.841	339.048	557.038	1166.45	1357.39	326.197
838	4.526	60	30	30	3.27902	0.0209212	9.35636	87.7955	293.807	259.312	303.914	111.346	1684.02	143.734	508.236	111.346	1684.02	39.2798	188.806	214.465	293.807	404.349	890.878	1194.05	189.885
781	4.515	60	30	30	2.92865	0.0197106	10.3633	98.4944	268.146	232.861	286.07	131.465	2427.04	131.465	612.001	147.233	2427.04	27.6272	159.922	183.049	268.146	456.621	1126.73	1254.4	273.572
27	4.514	60	30	30	2.77011	0.0284685	8.16331	69.3366	275.712	265.185	284.59	147.524	1628.37	147.524	498.382	179.037	1628.37	39.4137	188.915	225.817	275.712	389.809	827.384	1087.84	163.991
49	4.511	60	30	30	3.1259	0.00659672	10.0963	75.4735	280.445	260.489	371.798	130.54	2295.97	130.54	529.393	161.207	2295.97	14.341	180.715	208.241	280.445	522.36	1036.97	1187.43	314.119
476	4.505	60	30	30	3.83904	0.002121	9.72566	81.4188	277.85	246.201	395.009	83.6011	1410.42	147.499	633.967	83.6011	1410.42	25.6656	187.765	207.306	277.85	409.339	976.095	1146.81	202.034
962	4.505	60	30	30	3.80855	0.011412	10.7419	99.8576	321.817	312.101	467.298	117.943	1924.73	117.943	560.019	148.92	1924.73	22.4252	207.292	245.256	321.817	572.147	1183.51	1528.6	326.891
832	4.502	60	30	30	3.33375	0.00875299	10.088	109.939	303.138	256.624	352.683	104.987	1959.08	104.987	640.455	149.095	1959.08	51.3504	193.113	237.79	303.138	429.52	945.968	1162.9	191.73
472	4.5	60	30	30	3.5253	0.0478374	8.01546	82.2155	325.448	289.654	420.852	127.536	1484.25	127.536	518.513	157.915	1484.25	20.8671	203.314	241.942	325.448	483.07	1062.93	1293.52	241.128
634	4.489	60	30	30	3.67669	0.00223979	6.34801	83.0245	353.89	257.719	516.671	139.11	2557.71	151.595	629.367	139.11	2557.71	13.2248	183.934	220.257	353.89	566.963	1096.49	1398.95	346.706
921	4.488	60	30	30	4.55905	0.000156111	8.03379	118.277	265.877	226.697	345.314	118.459	1359.49	118.459	481.581	142.1	1359.49	39.4034	158.857	198.67	265.877	388.371	874.841	1178.38	189.702
442	4.486	60	30	30	2.19405	0.1499	7.05433	86.3478	280.839	280.839	273.868	103.884	2717.79	103.884	705.088	144.94	2717.79	30.8026	152.944	207.358	280.839	362.813	853.786	1265.16	155.455
460	4.484	60	30	30	3.05227	0.0303682	7.01955	73.8038	292.2	281.604	322.354	129.879	1878.29	139.291	661.544	129.879	1878.29	26.857	175.637	219.688	292.2	410.646	862.265	1277.59	190.958
67	4.483	60	30	30	3.62445	0.0027903	7.6325	76.3449	332.61	255.467	378.129	105.244	1614.97	105.244	484.945	156.787	1614.97	36.1635	173.541	213.12	332.61	454.19	1048.36	1305.63	241.07
308	4.482	60	30	30	1.47652	0.285086	8.25437	81.0211	310.068	315.423	277.49	114.236	1966.47	114.236	556.326	118.843	1966.47	24.487	154.249	219.471	310.068	500.491	1182.23	1580.48	281.02
390	4.471	60	30	30	3.16032	0.0743549	9.18796	63.6863	341.612	321.836	371.538	110.945	1829.38	110.945	667.497	169.514	1829.38	17.7226	217.188	236.976	341.612	523.421	1225.13	1342.99	286.445
325	4.47	60	30	30	5.38187	0.000210712	9.84504	102.398	290.109	236.338	506.831	129.96	1866.56	129.96	541.433	191.767	1866.56	21.4035	187.059	225.693	290.109	537.055	1140.89	1297.03	311.362
123	4.457	60	30	30	3.16201	0.0176779	6.41316	64.6937	326.558	305.448	403.189	123.513	1770.31	131.34	599.781	123.513	1770.31	9.52966	155.218	230.421	326.558	560.911	1004.79	1640.4	330.49
782	4.456	60	30	30	3.89065	0.00748194	7.97094	84.7937	332.316	272.216	466.813	129.078	1435.74	133.729	528.48	129.078	1435.74	22.08	206.829	247.559	332.316	521.874	1043.86	1284.33	274.315
236	4.442	60	30	30	1.45947	0.269844	6.7358	90.7026	289.703	293.825	258.72	94.3909	1791.11	94.3909	578.925	152.638	1791.11	39.6163	192.322	220.173	289.703	370.119	737.765	1025.45	149.947
40	4.428	60	30	30	2.42832	0.0389747	10.0672	131.629	302.281	271.814	315.21	130.453	1749.55	158.026	557.487	130.453	1749.55	42.4527	191.328	239.41	302.281	417.101	969.673	1390.48	177.691
590	4.428	60	30	30	3.64532	0.0033801	8.9906	77.8461	295.721	281.301	418.05	157.014	1689.8	167.193	572.307	157.014	1689.8	16.2286	202.674	229.955	295.721	494.45	1128.54	1368.46	264.495
280	4.427	60	30	30	3.1446	0.0186356	10.8906	198.167	307.844	281.665	421.484	136.028	2011.35	144.91	691.988	136.028	2011.35	43.7931	212.254	254.841	307.844	464.178	959.211	1139.15	209.337
35	4.418	60	30	30	4.57602	0.000548341	11.8957	112.913	316.492	279.53	636.147	125.812	1927.36	128.295	447.795	125.812	1927.36	15.7231	188.235	217.978	316.492	605.645	1218.11	1447.77	387.667
440	4.406	60	30	30	2.60535	0.0734635	9.17662	117.539	259.136	241.055	317.287	140.533	1700.32	165.302	602.808	140.533	1700.32	28.6647	189.531	219.983	259.136	370.602	732.502	1024.78	150.619
770	4.395	60	30	30	3.09101	0.00913569	12.8628	97.3357	319.771	319.771	304.872	154.598	1807.98	154.598	603.715	164.443	1807.98	36.7634	215.264	258.099	319.771	453.414	1121.77	1313.42	195.314
291	4.394	60	30	30	3.92202	0.0285142	9.92741	109.994	299.239	273.619	561.312	91.0227	2040.89	91.0227	591.303	110.359	2040.89	11.4257	188.076	233.505	299.239	580.221	1109.8	1534.6	346.716
493	4.387	60	30	30	1.77364	0.178626	8.99791	85.3443	253.734	253.734	281.343	120.552	1489.76	137.016	724.143	120.552	1489.76	32.5508	170.694	197.985	253.734	383.554	968.604	1050.47	185.569
289	4.371	60	30	30	4.05132	0.00103625	8.07492	53.084	330.266	300.153	715.558	99.2579	1537.6	140.822	504.682	99.2579	1537.6	16.0194	183.168	220.902	330.266	622.298	1113.36	1314.33	401.396
574	4.371	60	30	30	1.80699	0.15632	7.01853	76.8077	310.862	297.393	319.982	117.267	2672.51	117.267	648.937	152.376	2672.51	30.5026	171.872	238.83	310.862	466.701	955.403	1668.85	227.871
954	4.369	60	30	30	3.16005	0.0299839	11.1385	128.932	316.26	283.69	384.003	110.991	1525.11	170.979	661.112	110.991	1525.11	34.2753	189.063	259.077	316.26	498.613	1119.42	1346.8	239.536
116	4.368	60	30	30	2.13127	0.0829723	8.37434	68.9856	264.906	254.126	275.957	117.235	1480.13	117.633	777.507	117.235	1480.13	25.3797	147.687	184.179	264.906	376.233	906.844	1138.29	192.054
182	4.368	60	30	30	3.37693	0.00560453	11.2696	106.797	261.052	236.145	376.414	127.671	2125.95	130.338	602.293	127.671	2125.95	29.4424	176.457	223.87	261.052	524.68	993.609	1262.49	300.809
983	4.367	60	30	30	3.25877	0.0326168	8.60708	101.911	282.002	257.2	328.227	111.614	1874.74	127.617	536.159	111.614	1874.74	30.4933	145.897	206.903	282.002	436.937	938.397	1149.85	230.034
321	4.365	60	30	30	2.72447	0.0578344	8.16818	78.5712	313.137	288.184	330.165	117.454	1637.4	171.765	518.43	117.454	1637.4	42.6999	184.848	240.303	313.137	408.396	885.766	1182.92	168.093
419	4.363	60	30	30	3.39124	0.00463082	7.22183	83.8711	294.652	252.649	358.852	132.023	2068.49	132.023	500.914	138.585	2068.49	30.902	181.687	221.946	294.652	414.569	810.765	1241.11	192.623
456	4.351	60	30	30	2.69323	0.0301518	10.685	73.0304	326.278	312.259	417.356	100.746	1450.61	100.746	627.313	140.954	1450.61	24.8513	204.591	247.402	326.278	490.69	1032.24	1077.37	243.288
320	4.346	60	30	30	2.53183	0.0301802	10.324	117.143	321.111	317.558	349.24	113.953	1442.82	113.953	600.145	118.474	1442.82	27.9079	164.968	243.316	321.111	426.655	952.975	1339.54	183.339
955	4.346	60	30	30	2.89568	0.0853073	8.15182	75.6501	331.05	314.281	394.574	158.797	2086.71	182.114	611.2	158.797	2086.71	25.0735	204.43	253.662	331.05	503.068	1058.32	1462.66	249.405
336	4.341	60	30	30	4.85229	0.00024116	11.1222	135.455	305.143	264.38	426.279	117.14	2060.48	117.14	629.515	252.234	2060.48	36.1396	217.718	256.263	305.143	511.166	1041.32	1286.35	254.903
356	4.338	60	30	30	2.51791	0.0891301	9.18746	108.09	280.72	289.859	280.72	99.0923	1903.53	118.379	508.515	99.0923	1903.53	48.8914	186.336	239.25	280.72	410.901	856.78	1137.63	171.651
295	4.337	60	30	30	3.23562	0.0126368	10.5043	77.1644	291.598	259.193	327.338	132.707	2606.77	132.707	734.848	147.834	2606.77	22.412	164.684	229.971	291.598	513.999	1084.74	1342.18	284.028
793	4.335	60	30	30	1.81165	0.139943	8.94486	76.2259	316.69	305.728	337.374	90.7613	1716.02	118.679	733.406	90.7613	1716.02	23.5584	196.236	236.975	316.69	452.658	1025.35	1280.52	215.683
443	4.331	60	30	30	2.42714	0.0450713	8.13612	93.2049	266.767	254.455	281.48	101.31	1814.13	101.31	550.435	107.807	1814.13	42.6411	179.197	203.714	266.767	353.832	837.851	1522.6	150.118
930	4.315	60	30	30	2.9523	0.0591043	8.51164	74.537	276.644	256.246	309.385	111.459	1368.16	118.72	499.106	111.459	1368.16	29.0031	181.937	216.767	276.644	360.266	819.921	973.986	143.499
274	4.313	60	30	30	3.32601	0.0607421	7.37641	104.006	275.172	257.395	358.06	115.418	3062.93	115.418	539.77	157.518	3062.93	23.1588	160.494	197.836	275.172	434.273	845.224	1134.07	236.436
246	4.304	60	30	30	2.13901	0.12864	9.08839	85.2822	320.662	331.475	292.55	113.771	1686.17	113.771	616.409	114.279	1686.17	18.2638	183.943	252.688	320.662	498.585	1132.92	1254.51	245.897
481	4.302	60	30	30	3.8861	0.00294841	9.29274	124.34	300.248	263.223	518.038	133.432	2552.65	133.432	843.73	150.894	2552.65	17.1023	184.084	233.507	300.248	588.921	1171.22	1573.77	355.414
554	4.302	60	30	30	4.03978	0.00333351	6.72148	76.2813	299.48	272.039	441.529	102.92	2179.31	102.92	539.104	137.654	2179.31	17.3339	162.075	216.509	299.48	464.221	955.455	1041.98	247.712
501	4.298	60	30	30	4.1552	0.000713227	9.49223	77.1284	327.941	282.757	461.795	123.065	1484.65	166.107	598.459	123.065	1484.65	22.7978	200.05	235.701	327.941	527.182	1137.8	1287.32	291.481
718	4.296	60	30	30	2.39898	0.054438	6.21766	71.3446	296.602	270.382	353.7	99.6289	1524.78	112.273	504.954	99.6289	1524.78	24.76	169.278	222.607	296.602	419.66	893.115	1052.05	197.053
179	4.293	60	30	30	3.37954	0.00341655	10.9873	161.391	281.939	260.679	313.681	140.981	1682.55	140.981	496.209	147.249	1682.55	54.4709	183.578	235.841	281.939	381.109	886.903	1289.44	145.268
300	4.292	60	30	30	3.09473	0.0293627	11.3056	195.903	298.443	284.62	348.412	85.8814	1808.24	144.081	600.37	85.8814	1808.24	40.7504	202.483	251.803	298.443	494.968	916.356	1449.87	243.165
975	4.288	60	30	30	2.43924	0.0692721	10.2763	91.7205	294.728	284.824	302.603	137.386	2167.11	137.386	584.607	156.577	2167.11	25.3845	189.045	228.012	294.728	481.031	1068.12	1501.29	253.019
591	4.28	60	30	30	3.41305	0.0243374	8.57062	51.3656	272.174	269.17	278.506	117.46	1462.39	117.46	593.905	144.817	1462.39	18.8647	163.104	216.779	272.174	420.954	878.436	1178.99	204.176
479	4.273	60	30	30	3.36063	0.00848834	9.8705	92.9767	312.948	309.082	387.054	142.879	1882.62	142.879	705.836	179.639	1882.62	25.6805	196.229	241.679	312.948	548.342	1183.72	1519.32	306.663
511	4.268	60	30	30	3.58528	0.0179842	9.34748	136.631	260.039	247.551	324.191	126.743	1841.92	126.743	693.124	128.814	1841.92	23.1065	167.042	211.783	260.039	443.521	816.386	1173.43	231.738
243	4.266	60	30	30	4.40854	0.00282507	8.55641	78.8224	348.712	294.188	473.819	129.416	1697.46	143.18	579.087	129.416	1697.46	16.4749	206.252	259.095	348.712	537.103	1068.31	1278.52	278.007
775	4.266	60	30	30	3.83572	0.00624467	8.02886	71.3875	344.672	315.447	577.017	168.17	2152.19	184.811	589.143	168.17	2152.19	7.33789	218.358	261.024	344.672	580.191	1085.52	1289.26	319.167
448	4.259	60	30	30	5.01509	0.000408823	5.73626	56.9804	327.759	258.114	435.861	118.143	1535.06	118.143	518.874	175.649	1535.06	12.2698	173.79	229.744	327.759	483.209	953.418	1151.05	253.465
286	4.258	60	30	30	3.05756	0.0124726	8.53248	92.3233	280.176	262.155	356.634	136.561	1605.31	136.561	495.508	151.137	1605.31	22.5936	176.433	204.896	280.176	392.712	834.448	1054.34	187.816
409	4.247	60	30	30	3.37021	0.0118745	9.16254	73.7427	328.537	308.884	502.998	124.419	2345.73	141.254	784.884	124.419	2345.73	16.917	173.982	257.16	328.537	623.43	1240.56	1404.12	366.27
491	4.247	60	30	30	2.77049	0.0319924	6.33464	75.2048	293.398	278.909	318.23	116.429	2271.26	116.429	490.675	167.036	2271.26	32.0665	188.265	225.063	293.398	374.531	833.301	1117.8	149.468
536	4.245	60	30	30	2.85071	0.0826342	6.06174	82.688	291.826	251.245	366.045	114.535	1861.53	116.548	522.662	114.535	1861.53	9.73293	146.121	189.115	291.826	488.871	954.687	1512.24	299.757
704	4.226	60	30	30	3.30891	0.00756409	8.46856	81.4014	305.866	261.981	498.333	114.958	2478.42	114.958	622.253	154.228	2478.42	18.1076	184.552	236.107	305.866	623.357	1147.46	1565.2	387.25
804	4.221	60	30	30	3.52914	0.0188507	10.4317	78.5951	314.472	263.596	328.898	110.259	1901.64	116.798	630.501	110.259	1901.64	25.1006	194.498	230.382	314.472	476.955	1165.09	1244.74	246.573
367	4.22	60	30	30	3.17208	0.00903823	9.38544	85.7861	304.967	286.511	437.281	106.948	1880.55	106.948	538.327	177.287	1880.55	19.6412	194.427	229.32	304.967	520.649	941.142	1074.35	291.329
679	4.219	60	30	30	3.62045	0.00500043	9.96655	111.956	302.672	287.709	394.431	127.392	1801.3	127.392	498.12	189.325	1801.3	34.5343	195.247	237.852	302.672	490.411	881.365	1380.3	252.559
96	4.21	60	30	30	3.18275	0.0458619	8.19655	70.8845	361.136	322.808	438.237	102.424	2444.85	137.901	674.275	102.424	2444.85	17.3583	201.636	243.223	361.136	538.513	1052.89	1380	295.291
76	4.208	60	30	30	2.24791	0.0897668	7.59493	64.5014	286.499	281.346	289.259	91.9971	1796.89	140.596	587.153	91.9971	1796.89	22.0248	165.133	228.982	286.499	442.343	988.666	1198.98	213.361
63	4.202	60	30	30	1.91419	0.162244	9.76171	170.007	274.842	284.114	265.747	139.358	2146.88	139.358	496.456	143.591	2146.88	52.0796	199.15	236.159	274.842	394.173	710.166	1241.02	158.014
744	4.199	60	30	30	1.79212	0.148261	7.15797	96.1656	305.721	312.551	288.737	121.758	1477.28	151.888	529.43	121.758	1477.28	42.5603	199.313	229.782	305.721	398.777	838.864	1228.05	168.995
126	4.195	60	30	30	1.98163	0.154864	4.1612	76.6057	276.918	269.974	286.186	121.531	1988.16	121.531	407.041	175.336	1988.16	43.7973	189.551	228.18	276.918	367.144	835.696	1291.87	138.965
507	4.194	60	30	30	4.72924	0.000740989	12.7608	131.554	272.311	251.029	551.863	109.248	1739.64	144.016	501.337	109.248	1739.64	23.2576	175.835	217.743	272.311	546.269	1095.74	1136.93	328.526
737	4.19	60	30	30	3.49582	0.0176006	9.86211	109.839	264.925	227.773	312.654	144.219	2061.99	145.76	544.873	144.219	2061.99	37.6377	176.112	209.198	264.925	362.775	737.968	1001.7	153.576
506	4.189	60	30	30	2.61725	0.0685445	8.17284	53.4274	284.774	265.279	329.652	116.775	1329.7	116.775	650.432	161.656	1329.7	17.7698	174.627	219.783	284.774	499.899	1056.36	1143.93	280.116
394	4.182	60	30	30	3.16192	0.0121687	8.36786	83.1881	352.749	331.78	391.699	125.263	1633.95	125.263	723.039	134.584	1633.95	21.5667	178.457	247.555	352.749	503.557	993.066	1267.26	256.002
142	4.179	60	30	30	6.23417	6.59579e-06	9.09518	115.537	353.772	274.65	663.224	158.661	2700.14	158.661	538.822	191.663	2700.14	23.3899	209.529	271.592	353.772	660.652	1107.53	1959.99	389.059
485	4.178	60	30	30	2.80939	0.03024	7.53558	71.086	317.679	276.29	424.838	95.0173	2028.71	133.471	664.457	95.0173	2028.71	15.6925	178.704	232.514	317.679	474.711	937.14	1164.94	242.197
919	4.168	60	30	30	3.74705	0.00633684	13.6953	70.6198	313.646	288.169	359.575	135.225	1987.16	158.415	663.161	135.225	1987.16	12.0591	196	241.456	313.646	635.047	1189.59	1340.2	393.59
89	4.164	60	30	30	2.79928	0.0608586	8.67634	119.091	299.748	282.598	342.911	115.919	1826.64	151.089	588.279	115.919	1826.64	43.4831	205.809	246.63	299.748	374.583	958.681	1418.57	127.953
414	4.162	60	30	30	2.7506	0.0293755	8.80817	87.3517	366.585	355.85	450.823	129.279	2367.78	129.279	614.442	180.714	2367.78	18.2445	210.64	265.56	366.585	588.051	1307.7	1356.15	322.492
993	4.162	60	30	30	4.20543	0.0253597	7.60158	67.3724	346.129	294.753	601.133	149.128	1441.47	182.061	534.216	149.128	1441.47	18.0444	207.976	244.374	346.129	581.033	1115.31	1249.13	336.659
214	4.161	60	30	30	4.41819	0.00174293	11.908	102.357	304.423	278.296	589.133	119.582	2015.84	119.582	844.715	181.827	2015.84	20.4336	202.71	256.616	304.423	604.283	1305.28	1428.66	347.667
156	4.156	60	30	30	2.80768	0.0837772	6.81318	72.7621	279.802	260.385	326.718	92.7834	1677.46	92.7834	644.374	118.683	1677.46	27.7306	145.802	197.871	279.802	421.549	959.368	1022.53	223.678
509	4.145	60	30	30	1.70538	0.143747	8.36199	74.0168	278.537	280.275	271.982	93.8906	1433.33	138.896	506.1	93.8906	1433.33	39.3726	156.856	204.755	278.537	386.761	943.176	1276.76	182.006
124	4.143	60	30	30	3.72693	0.0193389	6.99607	64.2486	340.196	305.029	523.827	140.783	1694.35	192.116	614.593	140.783	1694.35	6.7725	215.006	260.244	340.196	539.595	1028.12	1071.39	279.351
423	4.142	60	30	30	2.00803	0.123591	8.39207	96.078	317.899	322.083	305.139	140.871	1937.85	140.871	737.576	153.894	1937.85	32.7239	206.817	239.803	317.899	517.824	1072.95	1299.86	278.02
920	4.136	60	30	30	2.66427	0.0508653	7.63065	89.1309	330.708	281.752	454.548	126.701	2044.01	138.744	495.7	126.701	2044.01	23.7693	181.828	239.583	330.708	494.478	858.859	1234.96	254.896
900	4.123	60	30	30	2.22447	0.0545833	8.232	78.2126	308.919	300.922	332.143	155.858	1696.24	164.106	583.624	155.858	1696.24	14.3993	192.339	232.996	308.919	531.929	1131.5	1364.43	298.933
806	4.11	60	30	30	2.29541	0.0592403	6.51544	68.1981	263.31	245.375	283.618	123.061	1717.85	123.061	457.588	123.232	1717.85	40.9653	153.235	200.877	263.31	336.4	1015.91	1220.14	135.524
713	4.104	60	30	30	1.90644	0.130006	8.90438	72.5292	294.698	292.319	299.528	115.417	1943.45	180.856	540.592	115.417	1943.45	38.4532	190.029	220.673	294.698	402.667	882.761	1005.06	181.994
546	4.094	60	30	30	4.33999	0.000750841	9.20322	93.1175	293.562	225.66	366.257	63.4878	1372.38	98.0967	620.565	63.4878	1372.38	20.0824	174.52	220.487	293.562	481.588	838.946	1157.7	261.1
382	4.067	60	30	30	3.39115	0.0536975	8.74631	97.4933	273.529	235.931	309.458	130.441	1402	130.441	490.222	151.783	1402	44.8678	178.991	213.448	273.529	376.258	881.697	1135.65	162.81
818	4.067	60	30	30	3.36257	0.00839405	7.66924	81.993	353.159	321.34	612.281	174.086	1942.92	193.832	559.298	174.086	1942.92	20.4657	215.537	266.058	353.159	608.886	1000.6	1585.02	342.827
517	4.059	60	30	30	6.18326	7.26864e-05	12.4939	124	287.212	230.319	726.579	113.707	2467.64	113.707	491.588	131.563	2467.64	14.5702	175.32	210.612	287.212	721.512	1258.35	1630.53	510.901
537	4.047	60	30	30	2.00492	0.145055	7.50283	64.6999	303.135	315.313	286.195	144.883	1917.9	144.883	657.655	164.009	1917.9	42.0893	207.08	247.194	303.135	395.562	948.748	1231.66	148.367
16	4.045	60	30	30	3.11372	0.0197994	8.11435	86.8355	266.178	231.252	325.81	139.907	1437.17	139.907	510.56	148.155	1437.17	23.8281	175.036	198.19	266.178	393.639	917.816	1114.19	195.448
148	4.044	60	30	30	2.61652	0.0402887	6.47655	78.4885	270.1	248.645	315.164	112.206	1978.44	140.9	471.808	112.206	1978.44	23.2691	168.164	195.633	270.1	410.255	697.231	1117.08	214.622
907	4.044	60	30	30	2.26493	0.134731	5.99868	84.821	304.652	288.249	387.242	147.644	2226.19	160.65	504.801	147.644	2226.19	21.4806	187.866	244.925	304.652	451.485	926.826	1209.18	206.56
13	4.043	60	30	30	2.70263	0.0361045	3.74496	80.8518	312.932	262.139	344.633	162.044	2432.9	162.044	747.976	180.691	2432.9	43.8435	196.481	222.777	312.932	409.82	1274.09	1437.63	187.043
141	4.04	60	30	30	3.79659	0.0413313	8.97796	91.014	292.44	272.937	501.846	86.7344	1945	102.092	530.549	86.7344	1945	29.199	172.686	213.602	292.44	532.108	900.181	1379.04	318.506
136	4.037	60	30	30	3.76342	0.00201231	10.1691	89.8057	271.47	240.948	402.422	109.515	1654.05	109.515	840.74	120.538	1654.05	16.2191	163.066	217.785	271.47	491.682	917.626	1339.55	273.897
242	4.037	60	30	30	2.49196	0.0255489	8.3111	128.766	258.358	227.482	284.322	118.762	1893	119.967	674.604	118.762	1893	54.3991	170.515	218.281	258.358	346.842	759.889	1246.04	128.561
220	4.036	60	30	30	3.28261	0.00662437	11.7982	102.134	323.676	289.329	604.115	144.492	1834.04	168.301	552.51	144.492	1834.04	32.7699	218.76	253.525	323.676	598.543	1161.53	1395.02	345.019
647	4.035	60	30	30	1.87994	0.218	7.47718	95.965	318.88	298.59	342.646	156.635	2425.07	156.635	633.822	180.884	2425.07	25.539	218.153	244.901	318.88	449.829	842.799	1207.57	204.929
436	4.031	60	30	30	1.73563	0.176436	5.98704	78.4302	321.918	323.629	321.918	142.855	2290.54	154.491	540.146	142.855	2290.54	23.9485	191.467	226.727	321.918	458.71	816.974	1173.41	231.983
396	4.027	60	30	30	4.36798	0.000585326	6.09494	61.893	367.936	260.02	593.336	121.525	1731.94	121.525	534.789	174.546	1731.94	13.1259	173.771	232.404	367.936	591.583	1158.05	1368.72	359.179
842	4.027	60	30	30	2.31251	0.117339	4.62346	114.251	252.977	240.165	274.662	103.678	1715.52	133.036	468.082	103.678	1715.52	41.2412	177.406	200.108	252.977	317.335	651.44	1037.02	117.227
998	4.027	60	30	30	2.63884	0.0367956	7.62551	68.0785	295.845	286.591	303.997	135.922	1921.06	158.503	620.241	135.922	1921.06	25.8348	174.422	224.562	295.845	446.739	995.646	1248.66	222.177
600	4.021	60	30	30	1.92304	0.110366	6.52374	37.2157	336.598	334.07	367.833	106.19	2682.73	150.71	659.609	106.19	2682.73	14.6294	181.759	227.734	336.598	571.45	1045.96	1159.75	343.716
100	4.017	60	30	30	3.08265	0.022255	6.09734	70.7135	293.892	270.818	323.73	139.23	1876.39	139.23	423.506	143.516	1876.39	33.0332	163.808	237.889	293.892	389.577	771.674	947.684	151.688
198	4.017	60	30	30	2.80577	0.0151722	6.47166	60.8098	354.789	354.789	380.954	125.498	1920.73	125.498	800.829	133.924	1920.73	16.5498	189.705	251.137	354.789	525.681	1045.5	1354.75	274.544
823	4.015	60	30	30	3.84532	0.00261716	11.5114	92.0476	313.738	296.548	525.496	150.912	1810.98	150.912	586.077	166.658	1810.98	39.7202	192.919	234.919	313.738	610.219	1117.32	1289.21	375.3
103	4.005	60	30	30	6.65223	5.34837e-06	10.154	106.69	295.013	241.279	543.327	163.815	1504.25	163.815	556.836	201.879	1504.25	3.73091	201.682	229.653	295.013	566.223	1064.24	1335.87	336.57
981	4.003	60	30	30	4.48423	0.000515123	8.18698	45.7841	342.236	259.349	709.198	125.602	1888.86	144.174	637.845	125.602	1888.86	4.41941	170.811	237.754	342.236	683.705	1341.98	1440.7	445.952
726	4.001	60	30	30	3.20061	0.026179	9.26017	85.8939	368.994	349.064	606.402	133.102	2184.52	158.872	684.563	133.102	2184.52	7.69772	190.375	266.831	368.994	705.79	1329.57	1590.17	438.959
144	3.995	60	30	30	1.50834	0.192028	7.20885	75.182	298.205	300.809	289.918	134.724	1434.13	170.197	576.23	134.724	1434.13	31.3688	190.175	246.28	298.205	408.405	888.21	1019.23	162.125
901	3.991	60	30	30	3.49124	0.00545508	8.63307	84.5703	333.959	306.167	626.175	139.913	1853.82	139.913	484.127	148.11	1853.82	27.4511	178.113	252.454	333.959	611.629	1151.97	1486.82	359.175
604	3.987	60	30	30	2.53696	0.0511455	7.45357	84.3584	297.553	289.053	355.12	143.519	1961.77	143.519	698.394	145.273	1961.77	21.2026	175.553	229.449	297.553	456.003	911.144	1228.84	226.554
404	3.985	60	30	30	3.06492	0.0382189	6.51988	72.4833	293.636	276.304	365.15	131.801	1550.96	131.801	552.916	158.254	1550.96	16.6067	190.85	214.665	293.636	405.505	782.129	982.28	190.84
270	3.984	60	30	30	2.90796	0.0481453	5.81324	52.0184	319.465	302.472	338.97	136.355	1587.83	136.355	547.762	156.371	1587.83	21.4574	184.17	247.518	319.465	419.913	773.607	942.202	172.395
816	3.984	60	30	30	3.82168	0.00200648	6.72694	72.3089	313.366	269.528	341.071	127.241	2260.25	127.241	515.866	179.071	2260.25	11.536	185.459	215.333	313.366	494.272	972.747	1034.09	278.939
447	3.98	60	30	30	2.07871	0.0995258	11.7757	96.9285	284.936	277.732	327.139	155.678	1639.82	177.941	805.745	155.678	1639.82	24.4294	200.979	236.355	284.936	511.339	1158.17	1302.21	274.984
222	3.974	60	30	30	2.65546	0.0196589	7.4211	100.777	290.979	288.269	290.979	93.9613	2708.87	126.797	574.065	93.9613	2708.87	48.0134	157.748	220.541	290.979	375.313	643.084	1203.71	154.772
342	3.974	60	30	30	2.75916	0.0612393	5.56095	45.6949	305.929	263.771	314.033	95.9734	1408.27	95.9734	525.386	137.078	1408.27	26.5692	154.862	224.313	305.929	429.117	882.074	1164.3	204.804
360	3.973	60	30	30	4.30187	0.00122747	9.48216	89.3	288.462	258.468	593.953	135.019	1715.28	135.019	498.601	171.509	1715.28	14.3396	188.509	224.36	288.462	589.285	1066.69	1306.65	364.925
791	3.973	60	30	30	2.67947	0.0324976	5.30724	68.482	265.249	234.407	297.662	104.282	2190.49	104.282	504.54	115	2190.49	34.5311	156.902	194.885	265.249	369.268	760.039	923.016	174.383
433	3.968	60	30	30	3.04586	0.0153896	5.56016	77.8651	260.505	232.892	304.387	123.352	1611.34	123.352	453.021	144.483	1611.34	27.3162	161.634	208.565	260.505	354.521	573.13	1112.97	145.955
88	3.965	60	30	30	2.3912	0.0742293	7.20965	78.6626	280.461	266.979	323.43	91.7895	2172.12	91.7895	634.425	134.267	2172.12	21.6874	159.59	206.929	280.461	467.369	815.893	1357.93	260.44
824	3.965	60	30	30	3.08503	0.0499445	9.03907	81.1906	271.662	260.466	306.476	101.715	1702.06	101.715	682.602	164.116	1702.06	40.9228	164.011	214.698	271.662	375.939	914.219	1231.96	161.241
987	3.96	60	30	30	3.20159	0.0106238	8.3628	68.833	307.718	296.52	454.273	117.387	1415.92	117.387	569.758	132.306	1415.92	7.51746	193.644	228.972	307.718	536.192	980.751	1050.17	307.22
487	3.959	60	30	30	2.86527	0.0648586	10.7419	119.888	305.611	257.56	432.145	96.5432	1764.17	128.248	722.463	96.5432	1764.17	23.651	171.069	211.415	305.611	560.275	1159.37	1457.61	348.86
563	3.955	60	30	30	2.65823	0.0295717	5.18911	108.758	280.678	253.162	322.011	155.079	2168.27	155.079	457.535	155.36	2168.27	37.8716	186.357	211.223	280.678	375.518	705.315	1227.79	164.295
856	3.954	60	30	30	2.73078	0.0180922	6.03701	130.287	264.311	228.838	290.625	148.002	1638.26	148.002	472.559	171.89	1638.26	58.7706	197.246	218.711	264.311	345.681	720.958	1057.56	126.97
990	3.951	60	30	30	2.67084	0.0290765	9.50508	63.4507	287.471	278.876	306.777	119.772	1256.54	119.772	487.719	143.493	1256.54	30.4812	162.818	226.602	287.471	431.076	942.514	1045.03	204.475
408	3.95	60	30	30	4.53566	0.000569021	9.65199	75.515	344.735	289.178	690.493	130.068	2024.94	130.068	605.05	187.803	2024.94	15.1721	187.451	250.141	344.735	664.919	1123.54	1490.6	414.779
2	3.947	60	30	30	3.44806	0.00270996	6.56754	88.7326	344.577	321.655	420.995	135.656	2163.06	135.656	604.063	161.789	2163.06	20.0187	189.639	230.3	344.577	502.954	863.014	1191.14	272.654
200	3.946	60	30	30	2.09889	0.0842954	8.69354	77.6632	329.628	313.206	385.959	95.1495	1890.98	164.972	739.846	95.1495	1890.98	17.9243	202.72	247.017	329.628	510.562	1097.29	1394	263.545
444	3.94	60	30	30	2.84018	0.0295421	8.75832	58.1731	298.232	296.182	308.987	142.759	1341.6	142.759	798.444	150.178	1341.6	7.62944	172.977	220.994	298.232	473.885	969.132	1159.53	252.891
688	3.937	60	30	30	2.11306	0.07961	7.22748	60.5755	298.497	307.947	296.224	116.086	1807.61	126.924	555.484	116.086	1807.61	30.2384	172.441	222.985	298.497	425.129	874.067	1459.77	202.144
333	3.933	60	30	30	4.36342	0.000310466	9.40826	75.7926	275.702	227.577	355.264	104.796	1513.52	104.796	599.643	129.947	1513.52	10.3106	172.634	205.681	275.702	483.028	923.698	1084.55	277.347
446	3.932	60	30	30	2.22228	0.139001	7.91697	108.585	289.717	282.872	329.365	105.421	2118.75	143.079	676.617	105.421	2118.75	23.0022	195.426	232.009	289.717	452.654	936.696	1263.97	220.645
691	3.932	60	30	30	4.25146	0.00133892	9.25173	91.3687	341.927	312.883	516.98	150.648	1966.54	180.429	643.146	150.648	1966.54	18.6203	196.649	247.851	341.927	631.088	1218.82	1621.06	383.238
98	3.931	60	30	30	2.5611	0.111323	9.57784	114.367	324.229	318.023	331.379	88.9974	2347.2	98.669	619.531	88.9974	2347.2	30.0367	203.578	256.065	324.229	566.84	1064.95	1345.32	310.774
915	3.924	60	30	30	2.0913	0.144001	5.34193	62.9139	327.311	276.994	339.988	119.983	1592.13	154.999	821.48	119.983	1592.13	35.7719	175.848	217.763	327.311	396.372	989.957	1171.65	178.609
101	3.922	60	30	30	3.12466	0.0266833	7.683	61.5893	306.045	303.988	343.296	112.823	1781.64	112.823	605.469	138.396	1781.64	13.4021	162.403	229.054	306.045	514.263	1058.94	1178.67	285.209
199	3.919	60	30	30	2.64776	0.0259504	8.47647	75.5434	371.935	359.549	687.269	76.4506	2941.49	99.9976	591.27	76.4506	2941.49	22.2416	204.19	253.748	371.935	666.395	1195.54	1475.39	412.648
589	3.919	60	30	30	2.91292	0.0235112	5.3145	82.1884	262.035	229.327	292.483	104.034	1722.8	106.771	529.417	104.034	1722.8	32.5415	149.365	186.791	262.035	401.21	898.366	1190.67	214.42
548	3.915	60	30	30	1.91311	0.118549	7.7296	59.8128	308.659	312.388	289.563	124.652	1766.93	124.652	616.551	144.768	1766.93	19.1079	193.5	231.097	308.659	507.715	970.108	1200.18	276.618
64	3.913	60	30	30	3.0582	0.0205981	4.65423	104.905	285.412	247.443	351.206	125.641	1678.04	161.408	476.278	125.641	1678.04	37.3515	177.283	229.072	285.412	382.245	530.519	1398.18	153.173
466	3.905	60	30	30	3.65924	0.00495349	6.69865	64.5144	254.281	238.109	273.517	93.1551	1519.6	93.1551	498.111	163.189	1519.6	23.5432	165.388	188.878	254.281	374.541	682.627	953.915	185.663
845	3.904	60	30	30	2.59857	0.0616637	9.61915	104.425	326.904	315.793	523.035	126.708	2735.98	126.708	672.923	158.999	2735.98	22.1281	183.851	243.391	326.904	624.379	1050.77	1621.09	380.989
911	3.903	60	30	30	1.94373	0.165389	5.0557	78.3469	255.68	251.66	274.718	119.91	2030.41	119.91	626.585	124.965	2030.41	27.8026	160.871	186.876	255.68	369.586	869.977	1247.42	182.71
758	3.894	60	30	30	2.56573	0.119115	9.02375	151.935	239.989	227.28	260.289	112.704	1498.18	143.279	393.605	112.704	1498.18	58.8821	178.053	199.923	239.989	301.935	463.254	1045.01	102.012
85	3.89	60	30	30	4.7449	0.00689441	5.29939	59.7499	326.051	263.378	528.023	120.118	1901.86	120.118	451.93	146.035	1901.86	16.0502	164.024	209.474	326.051	519.334	933.603	1030.56	309.86
203	3.89	60	30	30	3.95125	0.00188986	8.11211	87.0737	301.841	267.799	423.55	142.296	2067.02	142.296	565.809	161.52	2067.02	18.1093	172.487	220.016	301.841	531.947	928.574	1283.52	311.931
862	3.889	60	30	30	2.05274	0.0905287	6.25901	71.9557	329.44	289.515	344.3	161.566	2310.69	185.531	763.804	161.566	2310.69	31.1448	200.402	229.323	329.44	456.606	1047.5	1192.27	227.283
971	3.884	60	30	30	3.24124	0.0114721	9.96292	58.2012	286.764	283.507	359.893	111.801	1487.89	111.801	538.774	139.535	1487.89	12.3353	174.924	217.246	286.764	522.061	1042.03	1164.66	304.815
623	3.872	60	30	30	2.00226	0.136547	7.27954	53.7831	328.244	329.286	319.552	128.103	2113.5	128.103	562.433	168.236	2113.5	27.6836	183.756	259.28	328.244	508.325	953.122	1196.45	249.045
952	3.867	60	30	30	1.08866	0.366296	6.44368	56.2827	328.714	327.297	366.931	113.07	2084.12	162.166	735.831	113.07	2084.12	21.6929	198.315	233.512	328.714	478.253	1073.31	1206.75	244.74
188	3.862	60	30	30	3.05116	0.0158928	7.64554	56.1499	306.441	279.324	442.243	153.938	1521.74	162.449	629.568	153.938	1521.74	7.22398	164.98	215.566	306.441	577.33	1075.04	1237.05	361.764
570	3.856	60	30	30	3.93922	0.00346666	6.35129	61.8784	402.914	300.96	561.216	142.224	2177.04	165.33	722.741	142.224	2177.04	13.6606	220.702	273.131	402.914	593.763	1023.3	1328.83	320.632
654	3.852	60	30	30	3.05868	0.0311992	8.6959	75.5143	331.842	317.466	373.467	123.997	1787.09	174.889	546.626	123.997	1787.09	27.6203	208.323	270.717	331.842	482.109	884.777	1078.99	211.391
902	3.852	60	30	30	1.38473	0.236468	4.76036	64.3659	312.332	309.911	313.083	99.544	1953.21	99.544	745.783	136.723	1953.21	19.4087	148.896	189.891	312.332	421.032	863.817	1143.58	231.141
346	3.851	60	30	30	2.27973	0.141494	6.91149	101.232	306.986	300.564	324.808	135.306	2927.08	135.306	646.774	176.528	2927.08	23.1006	187.4	233.262	306.986	567.664	998.515	1425.55	334.402
231	3.843	60	30	30	2.36572	0.0436991	7.0102	67.4562	287.508	261.278	329.202	133.057	1639	156.467	665.265	133.057	1639	25.6883	165.671	207.082	287.508	449.779	906.882	1027.95	242.697
719	3.832	60	30	30	2.28806	0.121983	7.09983	82.1799	303.115	299.429	317.297	137.325	1626.9	143.277	697.266	137.325	1626.9	19.6583	175.41	226.277	303.115	501.591	957.318	1153.15	275.315
705	3.83	60	30	30	4.99545	0.000214657	7.54891	89.8465	328.066	288.278	649.963	104.692	2121.25	104.692	513.192	105.961	2121.25	21.4779	200.404	241.285	328.066	619.573	1062.92	1301.17	378.289
642	3.829	60	30	30	2.5106	0.0948774	7.19022	84.4075	274.967	258.341	289.913	110.382	1405	110.382	605.107	173.222	1405	42.375	195.592	227.416	274.967	368.421	870.271	1264.37	141.005
129	3.821	60	30	30	5.70423	7.84095e-06	7.26815	57.786	337.662	289.96	515.464	130.848	1462.83	130.848	422.47	234.661	1462.83	21.2954	200.612	249.367	337.662	510.735	911.481	961.349	261.368
586	3.82	60	30	30	0.753378	0.359186	5.7394	69.6186	337.341	336.386	340.805	100.184	1801.96	176.832	743.407	100.184	1801.96	12.7159	186.965	223.981	337.341	500.473	1045.13	1472.06	276.491
700	3.813	60	30	30	1.20011	0.386814	6.13205	72.9528	295.543	303.889	280.079	123.126	2124.25	177.376	564.552	123.126	2124.25	28.1686	181.858	211.03	295.543	461.959	839.118	1166.86	250.929
32	3.811	60	30	30	3.76023	0.0101046	9.83698	116.146	338.325	307.579	665.899	91.7465	1908	91.7465	504.036	168.777	1908	20.2295	189.698	256.919	338.325	658.858	1106.1	1495.78	401.939
41	3.811	60	30	30	1.53338	0.230811	7.91756	56.6147	318.004	329.011	286.273	110.166	1597	155.79	662.152	110.166	1597	24.1227	190.921	223.293	318.004	492.287	946.911	1367.14	268.993
78	3.81	60	30	30	3.06771	0.0195715	8.68612	82.6068	280.859	267.117	313.133	133.541	1441.68	133.541	446.668	135.202	1441.68	40.0357	174.862	226.867	280.859	353.003	817.762	877.387	126.136
157	3.81	60	30	30	2.12386	0.142531	7.23724	100.312	252.74	235.381	264.087	129.046	1495.02	129.046	461.648	146.949	1495.02	45.3608	174.372	203.648	252.74	362.256	729.037	1079.85	158.608
468	3.81	60	30	30	3.05267	0.016844	8.19181	55.5143	335.459	266.468	355.125	113.218	1291.11	113.218	568.905	175.772	1291.11	17.1203	190.112	228.536	335.459	490.338	916.722	1133.54	261.802
819	3.808	60	30	30	4.24906	0.000598551	12.0415	131.941	292.315	240.787	590.226	109.679	2862.1	109.679	726.908	145.085	2862.1	20.8325	183.819	208.666	292.315	701.911	1310.04	1660.46	493.245
259	3.804	60	30	30	2.98916	0.00868698	5.91667	93.1068	252.382	232.201	285.529	126.588	2106.77	128.376	482.174	126.588	2106.77	38.5894	170.469	196.883	252.382	390.947	740.824	1191.44	194.064
213	3.803	60	30	30	3.61731	0.00233247	5.62307	58.3962	279.593	256.717	370.112	110.129	1675.91	110.129	491.163	146.465	1675.91	25.921	164.631	202.748	279.593	411.032	915.772	1071.21	208.284
261	3.802	60	30	30	2.99657	0.0279808	6.31357	40.5946	346.923	319.689	500.681	151.052	2066.56	151.875	710.022	151.052	2066.56	4.78375	192.714	228.289	346.923	614.802	1127.08	1379.12	386.513
194	3.8	60	30	30	3.29993	0.0186862	6.93406	65.055	337.934	300.644	530.762	150.005	1765.63	150.005	617.222	172.573	1765.63	9.53671	213.38	241.064	337.934	594.539	1034.84	1373.79	353.475
15	3.787	60	30	30	2.08537	0.0961291	9.85989	97.6333	314.932	304.001	341.396	105.418	1338.3	158.22	654.208	105.418	1338.3	38.3676	209.994	244.285	314.932	486.396	1033.22	1120.9	242.111
926	3.783	60	30	30	2.08538	0.130326	6.05197	53.4963	337.027	312.608	381.498	141.452	1574.84	160.515	770.895	141.452	1574.84	14.4021	181.578	235.662	337.027	526.511	1082.25	1160.03	290.849
562	3.771	60	30	30	6.59178	5.88709e-06	8.72145	85.5415	338.512	242.721	678.999	103.23	1696.77	103.23	483.364	186.747	1696.77	12.2458	182.589	223.795	338.512	670.927	1231.82	1315.07	447.132
368	3.766	60	30	30	3.45845	0.0295836	6.61321	76.526	331.421	309.393	480.977	88.6915	1893.28	88.6915	616.877	106.081	1893.28	19.4588	179.822	241.258	331.421	540.144	944.154	1252.36	298.886
786	3.765	60	30	30	3.11784	0.0625792	6.48045	62.6421	288.177	265.043	323.656	130.558	2088.76	130.558	603.047	151.196	2088.76	28.2228	156.158	216.264	288.177	382.856	684.649	978.334	166.592
421	3.76	60	30	30	2.91127	0.0165676	6.25712	56.5193	300.986	268.965	403.837	84.1111	1552.83	84.1111	547.362	149.378	1552.83	8.66357	180.173	214.903	300.986	479.348	832.455	1107.24	264.445
927	3.756	60	30	30	5.22171	0.000566709	9.81765	98.9711	293.665	255.912	670.935	153.799	1986.81	173.084	417.434	153.799	1986.81	18.3036	186.405	220.418	293.665	659.421	1131.08	1382.84	439.003
424	3.749	60	30	30	1.78339	0.161366	8.6026	100.949	303.887	300.511	307.982	124.617	1949.07	162.209	615.128	124.617	1949.07	26.2111	202.18	236.683	303.887	456.301	1009.12	1117.38	219.618
580	3.742	60	30	30	2.9167	0.0375131	8.31432	87.4894	301.322	272.051	378.517	88.3541	2085.31	144.223	826.603	88.3541	2085.31	21.7989	167.768	215.526	301.322	508.613	983.629	1046.81	293.087
470	3.74	60	30	30	3.45307	0.0152925	6.0958	67.9846	370.853	334.279	596.294	132.791	1611.93	134.547	549.514	132.791	1611.93	17.1319	184.382	258.157	370.853	578.33	999.137	1282.2	320.173
474	3.729	60	30	30	2.30586	0.0553253	6.67648	60.9956	348.161	350.045	330.168	163.497	1286.91	163.497	486.102	168.642	1286.91	26.2699	193.882	245.995	348.161	444.135	917.349	1135.5	198.14
23	3.715	60	30	30	4.76239	0.000198363	11.3101	103.494	286.689	248.166	645.428	80.5975	1554.5	80.5975	400.459	144.448	1554.5	20.0902	162.87	201.383	286.689	628.529	1094.97	1253.75	427.146
847	3.701	60	30	30	3.27978	0.0456271	6.92886	71.803	351.742	295.892	474.113	94.2985	1731.76	177.009	806.881	94.2985	1731.76	15.0551	194.044	234.82	351.742	612.956	1086.72	1397.37	378.136
245	3.698	60	30	30	3.03146	0.0162079	4.83461	85.8947	287.036	266.077	352.498	104.579	1673.8	136.553	505.347	104.579	1673.8	22.8443	174.043	219.211	287.036	430.058	825.606	1213.39	210.847
785	3.69	60	30	30	1.74296	0.252105	7.60379	63.7325	314.745	295.552	327.741	122.778	1908.23	126.27	637.227	122.778	1908.23	20.1374	177.881	233.504	314.745	521.711	1052.51	1118.27	288.207
37	3.689	60	30	30	0.719977	0.545532	4.27991	62.4441	257.778	257.778	249.118	86.1717	1575.08	172.798	397.245	86.1717	1575.08	24.034	158.269	200.258	257.778	335.128	589.093	798.717	134.87
995	3.688	60	30	30	7.63417	7.144e-08	11.1306	134.309	279.368	218.769	697.669	101.123	2079.22	101.123	465.47	212.762	2079.22	5.73676	176.867	216.502	279.368	686.462	1333.06	1455.42	469.96
9	3.681	60	30	30	2.26043	0.0564522	6.13028	54.3626	287.443	273.147	328.19	108.875	1316.99	108.875	812.017	115.873	1316.99	24.0675	155.255	225.887	287.443	391.432	860.348	1110.52	165.545
372	3.679	60	30	30	1.2548	0.402471	5.84218	76.4239	275.676	275.676	278.164	130.282	1283.32	130.282	482.85	134.957	1283.32	33.6412	152.917	217.521	275.676	382.862	841.261	1133.47	165.341
550	3.677	60	30	30	1.70167	0.285965	7.39191	111.828	275.825	283.939	265.086	115.312	1550.12	134.97	524.234	115.312	1550.12	29.4066	174.918	234.575	275.825	397.326	797.293	1067.84	162.751
281	3.667	60	30	30	2.13885	0.0674339	7.1476	67.5764	282	271.941	282	123.617	1945.43	131.633	700.624	123.617	1945.43	37.899	190.625	223.879	282	394.897	941.828	1023.51	171.018
469	3.665	60	30	30	2.27749	0.117388	7.85814	69.8591	330.344	323.343	367.022	113.147	1524.79	150.339	835.345	113.147	1524.79	7.82114	185.244	234.382	330.344	559.834	1274.91	1390.61	325.452
55	3.663	60	30	30	1.79406	0.161438	6.09731	64.9068	322.519	292.513	331.972	147.114	1596.41	187.19	829.701	147.114	1596.41	29.1724	203.942	243.859	322.519	466.96	927.3	1186.65	223.101
207	3.662	60	30	30	5.23532	0.000176523	7.37334	88.5382	316.854	251.855	528.23	109.963	1868.36	109.963	731.258	121.73	1868.36	8.83378	179.812	226.765	316.854	641.588	1142.54	1558.85	414.824
577	3.661	60	30	30	2.6805	0.0486651	7.00837	113.487	296.179	273.453	398.45	148.901	1915.76	152.79	847.926	148.901	1915.76	22.5436	173.195	238.093	296.179	522.541	892.484	1406.76	284.449
209	3.659	60	30	30	4.71668	0.000698837	12.1756	124.938	271.384	240.44	601.534	120.543	2320.13	121.277	663.449	120.543	2320.13	8.66214	189.599	230.737	271.384	638.144	1079.39	1252.78	407.406
108	3.656	60	30	30	3.95481	0.000982957	5.3359	73.5511	320.298	264.06	388.096	145.164	1680.88	145.164	475.847	147.988	1680.88	39.473	193.063	244.567	320.298	445.456	900.958	963.29	200.889
250	3.653	60	30	30	1.29916	0.313658	6.17236	94.9795	307.28	322.696	292.59	136.624	2174.76	191.612	747.165	136.624	2174.76	35.0097	191.4	241.24	307.28	382.66	890.447	1134.02	141.42
439	3.641	60	30	30	4.12606	0.00143347	9.48955	85.5163	356.41	332.475	670.236	132.874	1954.41	152.342	657.326	132.874	1954.41	21.6219	181.213	252.229	356.41	702.415	1138.27	1392.78	450.187
596	3.64	60	30	30	2.50116	0.120075	5.13833	85.4128	291.341	283.048	317.953	141.041	2281.24	141.041	462.956	143.266	2281.24	25.7663	176.475	236.026	291.341	424.642	670.403	820.484	188.616
362	3.639	60	30	30	5.25502	0.000493972	12.6957	126.071	280.791	255.861	605.053	117.662	1322.89	117.662	431.756	140.912	1322.89	10.0912	183.483	229.307	280.791	591.063	1018.77	1209.26	361.756
532	3.639	60	30	30	3.06236	0.0175255	9.43991	59.2411	306.583	293.045	359.302	105.629	1249.84	105.629	635.098	163.074	1249.84	34.8471	182.294	233.245	306.583	407.574	989.78	1031.6	174.328
323	3.634	60	30	30	2.90329	0.0307401	6.05363	70.3175	320.87	280.162	440.054	138.445	1927.36	138.445	670.239	187.039	1927.36	24.774	199.65	235.742	320.87	523.907	891.181	1163.22	288.165
784	3.631	60	30	30	3.85947	0.00169344	7.36582	84.9332	315.123	269.857	388.672	114.449	1516.3	114.449	656.524	143.265	1516.3	29.0586	166.044	242.121	315.123	462.853	899.071	1101.09	220.732
583	3.609	60	30	30	2.08584	0.17315	7.48066	58.4405	318.185	318.185	316.091	116.226	1505.87	138.944	661.141	116.226	1505.87	14.3471	157.452	223.712	318.185	534.172	1016.33	1224.28	310.46
497	3.604	60	30	30	1.29257	0.3652	5.35766	84.4343	273.48	263.067	279.935	113.976	2381.23	113.976	826.77	121.965	2381.23	28.5247	172.251	204.463	273.48	375.42	935.843	1193.87	170.957
893	3.602	60	30	30	1.2527	0.339067	8.24895	84.6259	276.326	290.749	239.244	83.6523	4219.61	83.6523	709.886	146.753	4219.61	23.0135	173.318	213.441	276.326	428.396	797.893	998.309	214.955
70	3.596	60	30	30	4.07982	0.00123647	10.9918	101.801	289.626	269.109	623.562	138.227	1903.52	138.227	593.138	154.738	1903.52	11.1073	174.37	228.281	289.626	608.727	1119.61	1274.36	380.446
868	3.596	60	30	30	4.30536	0.00357453	8.48064	90.8949	321.649	294.942	583.408	130.099	1751.65	130.099	532.673	153.63	1751.65	14.6372	190.802	243.201	321.649	570.321	1032.31	1206.14	327.12
355	3.595	60	30	30	6.29483	2.11049e-06	7.47935	79.2346	343.599	281.168	636.809	99.4874	1701.17	99.4874	510.869	146.601	1701.17	9.78931	175.584	261.029	343.599	622.562	1118.93	1405.98	361.533
97	3.593	60	30	30	2.2744	0.0527351	8.50676	83.5407	319.19	301.573	337.444	112.24	1624.4	112.24	586.637	120.811	1624.4	29.8574	199.71	251.618	319.19	483.748	885.343	1229	232.13
540	3.573	60	30	30	3.17921	0.0174687	7.31177	77.4383	315.425	267.374	414.222	131.074	1435.59	131.074	733.999	149.68	1435.59	24.4028	172.42	236.643	315.425	436.977	889.832	1058.55	200.333
667	3.567	60	30	30	1.99768	0.167987	5.44117	53.0046	273.671	276.827	266.284	108.803	1667.96	108.803	495.169	118.831	1667.96	19.8221	172.613	195.377	273.671	416.563	693.333	1203.73	221.186
406	3.565	60	30	30	2.7244	0.0716558	6.0277	70.5135	348.3	314.401	560.527	106.538	2023.69	165.801	622.558	106.538	2023.69	18.8678	191.011	226.862	348.3	591.252	924.679	1431.36	364.39
253	3.559	60	30	30	1.37059	0.303625	7.4222	64.1598	318.381	335.517	305.242	138.516	2032.98	138.516	901.377	138.525	2032.98	19.978	200.123	248.488	318.381	532.523	1084.78	1470.91	284.034
495	3.548	60	30	30	1.54623	0.280182	7.29683	72.1356	290.547	287.597	299.659	133.736	1341.6	170.657	649.248	133.736	1341.6	27.0914	190.247	234.809	290.547	409.794	837.296	1072.51	174.985
651	3.547	60	30	30	4.29525	0.000594904	9.11266	109.103	278.779	261.135	494.437	132.484	1392.06	132.484	564.911	172.635	1392.06	15.8685	202.392	237.477	278.779	550.513	933.805	1123.64	313.036
903	3.546	60	30	30	3.47927	0.0237654	5.83865	66.9462	292.072	260.183	321.016	164.419	1375.68	166.055	499.277	164.419	1375.68	31.5892	172.58	211.185	292.072	398.867	728.786	1016.7	187.682
138	3.544	60	30	30	2.31576	0.152015	7.05767	59.4394	305.964	284.273	321.971	149.819	1559.4	149.819	598.982	166.639	1559.4	26.2621	178.462	258.757	305.964	440.442	893.628	1149.67	181.685
303	3.544	60	30	30	5.91833	6.25937e-06	12.6764	96.6765	293.574	257.782	691.184	133.193	1913.16	133.193	532.994	196.72	1913.16	2.07835	195.405	238.377	293.574	671.037	1230.31	1271.18	432.66
74	3.541	60	30	30	1.83502	0.215689	6.8301	93.5989	312.088	290.038	340.865	115.803	1938.16	144.493	661.363	115.803	1938.16	31.3422	169.58	225.044	312.088	392.268	1018.66	1093.92	167.224
553	3.537	60	30	30	3.22608	0.025973	10.4378	69.1914	311.696	295.997	340.135	112.123	1561.97	112.123	861.759	150.465	1561.97	16.351	217.64	253.826	311.696	561.178	1154.76	1290.4	307.352
569	3.533	60	30	30	1.38339	0.353479	6.17611	87.6332	339.568	324.997	350.171	142.221	2149.13	145.853	704.115	142.221	2149.13	37.4548	197.825	259.625	339.568	421.114	726.758	1377.14	161.488
980	3.529	60	30	30	3.68626	0.0281308	8.0622	63.4788	299.23	259.228	377.287	147.584	1579.34	147.584	753.699	169.706	1579.34	20.3467	174.242	234.48	299.23	504.129	1000.87	1172.04	269.649
397	3.524	60	30	30	1.80218	0.222591	5.97155	55.6262	282.866	282.956	281.081	106.362	1640.21	134.753	492.301	106.362	1640.21	24.6635	158.057	207.968	282.866	410.329	798.533	1105.36	202.361
480	3.519	60	30	30	3.00075	0.0194069	7.59221	42.2035	349.511	343.115	384.077	133.126	1242.41	133.126	623.856	161.906	1242.41	21.8465	224.503	277.777	349.511	491.116	942.267	1054.74	213.339
306	3.518	60	30	30	1.62599	0.257968	6.9344	63.5045	319.249	309.532	340.369	125.991	1986.72	168.44	759.979	125.991	1986.72	11.7167	167.532	238.811	319.249	561.615	950.963	1246.64	322.804
877	3.518	60	30	30	1.27546	0.307934	8.06242	81.2058	289.717	289.717	285.987	128.043	1680.06	136.165	587.371	128.043	1680.06	42.3523	165.853	231.635	289.717	375.727	851.257	1116.25	144.092
127	3.516	60	30	30	2.0828	0.223374	7.2874	84.9244	325.91	316.625	358.246	132.367	1764.89	171.573	648.938	132.367	1764.89	28.1278	174.463	256.938	325.91	522.327	949.715	1246.74	265.389
734	3.513	60	30	30	4.93209	0.000795749	5.14615	55.1868	332.088	243.642	479.675	74.8684	1447.37	74.8684	534.213	186.613	1447.37	15.7635	174.353	214.589	332.088	505.714	902.23	1184.37	291.125
135	3.51	60	30	30	5.59357	0.000124666	8.85953	81.8214	298.04	261.415	610.439	90.626	1597.49	90.626	648.808	168.653	1597.49	13.525	173.088	241.082	298.04	622.823	1136.1	1448.9	381.74
989	3.507	60	30	30	3.45208	0.0464358	9.22237	34.8564	312.791	261.268	441.904	124.439	1785.3	124.439	797.039	128.439	1785.3	2.24942	177.181	226.376	312.791	679.597	1144.28	1363.49	453.221
364	3.498	60	30	30	2.52548	0.0802478	8.0581	52.7696	316.622	311.548	356.79	101.758	1555.3	101.758	828.491	159.508	1555.3	10.5065	166.793	224.373	316.622	522.299	1051.08	1199.77	297.926
973	3.494	60	30	30	2.55695	0.0491495	8.14633	70.5928	306.899	257.614	427.568	96.476	1499.26	96.476	712.239	132.183	1499.26	7.44472	155.516	220.49	306.899	566.284	961.296	1313.17	345.793
19	3.481	60	30	30	1.86207	0.156605	3.95889	45.1212	320.978	316.913	335.657	119.446	1755.89	140.009	729.606	119.446	1755.89	25.8496	159.516	228.891	320.978	439.141	997.603	1185.77	210.249
531	3.48	60	30	30	2.0172	0.104878	5.15596	69.1969	279.443	274.392	290.132	103.523	2203.3	103.523	536.745	152.32	2203.3	29.6437	180.711	210.246	279.443	374.024	749.034	1064.3	163.778
376	3.471	60	30	30	3.91836	0.000673683	10.01	97.9052	312.18	268.027	649.479	141.943	1823.36	141.943	533.789	160.046	1823.36	13.7804	175.716	237.856	312.18	643.121	1126.86	1248.6	405.266
820	3.465	60	30	30	0.387229	0.634629	5.45779	80.7559	292.033	306.351	264.553	112.476	1469.63	128.021	786.086	112.476	1469.63	33.0356	153.844	211.455	292.033	368.205	931.914	1097.94	156.75
886	3.465	60	30	30	2.83362	0.0485227	6.48833	80.919	292.952	259.041	327.484	130.308	1362.19	130.308	501.189	173.079	1362.19	26.0495	178.557	218.984	292.952	417.026	745.564	1110.96	198.041
475	3.464	60	30	30	3.30226	0.0106222	4.33648	57.9686	306.527	264.046	390.271	116.24	1623.83	116.24	638.556	144.433	1623.83	29.7155	159.559	222.176	306.527	415.314	663.559	1109.19	193.138
407	3.463	60	30	30	4.36163	0.000498074	11.4874	131.359	316.224	279.147	730.398	127.611	1841.55	127.611	614.932	143.795	1841.55	16.9342	184.356	229.371	316.224	727.573	1251.54	1500.82	498.202
350	3.462	60	30	30	2.50348	0.105696	7.13611	76.5247	266.727	232.009	319.24	118.327	1643.87	125.507	611.323	118.327	1643.87	27.2911	144.368	183.193	266.727	396.003	636.313	1180.72	212.81
523	3.46	60	30	30	1.71346	0.189584	5.03218	66.5194	329.351	345.774	306.279	127.625	1622.39	127.625	521.865	136.49	1622.39	23.4649	168.748	231.102	329.351	429.94	766.894	932.348	198.838
797	3.459	60	30	30	2.18445	0.096206	6.2473	52.3091	302.941	295.022	330.536	109.221	1643.45	109.221	552.258	110.673	1643.45	27.2699	178.608	234.964	302.941	442.057	898.564	1068.3	207.093
747	3.441	60	30	30	3.20653	0.00512205	8.49515	103.478	310.08	288.826	389.677	112.615	1394.97	129.917	621.698	112.615	1394.97	30.3559	200.955	263.307	310.08	494.658	936.85	1023.42	231.351
733	3.428	60	30	30	1.98699	0.123301	7.51053	88.8865	302.053	304.045	300.047	134.339	1563.57	134.339	587.263	139.175	1563.57	27.8377	168.445	216.503	302.053	463.917	776.752	1105.87	247.413
282	3.425	60	30	30	2.19189	0.0923426	6.0385	92.6854	275.553	268.367	288.16	123.36	3745.52	123.36	588.447	163.83	3745.52	33.7036	178.723	226.188	275.553	392.403	669.784	1079.04	166.215
140	3.416	60	30	30	2.43993	0.0662986	8.03053	59.7933	324.928	300.937	334.109	129.042	1847.9	141.973	884.114	129.042	1847.9	23.8327	186.69	245.598	324.928	486.668	999.879	1098.12	241.07
622	3.41	60	30	30	4.87525	0.00915899	7.60832	93.5094	345.79	320.403	694.467	107.829	1970.4	107.829	611.715	146.522	1970.4	9.77007	216.748	261.441	345.79	690.201	1188.7	1313.21	428.76
779	3.409	60	30	30	2.16299	0.152272	8.4293	62.25	334.308	350.172	303.358	114.573	2210.72	142.843	748.21	114.573	2210.72	13.7812	184.759	250.608	334.308	565.802	1010.55	1103.84	315.194
790	3.407	60	30	30	1.31433	0.281574	5.00945	69.4715	322.012	324.952	294.504	156.865	2333.02	176.616	546.8	156.865	2333.02	28.7029	191.376	255.512	322.012	467.511	778.445	1362.01	211.998
710	3.406	60	30	30	2.61606	0.0618141	7.48321	102.639	280.87	273.423	290.958	116.21	1634.2	116.21	583.614	142.791	1634.2	43.8434	197.739	236.168	280.87	362.777	603.321	1174.74	126.609
416	3.404	60	30	30	4.5459	0.00463119	10.6209	95.8673	314.239	262.821	697.004	128.062	2051.85	128.062	654.364	184.644	2051.85	21.7267	206.634	245.706	314.239	680.014	1124.48	1332.89	434.308
249	3.4	60	30	30	4.62622	0.000758992	9.06335	103.095	311.585	277.874	692.377	155.278	1883.02	162.988	509.303	155.278	1883.02	6.52432	198.814	231.846	311.585	689.977	1109.34	1431.26	458.131
866	3.396	60	30	30	1.88437	0.207222	4.71024	44.6585	307.796	302.144	401.591	91.0381	1912.07	118.421	668.499	91.0381	1912.07	12.2051	165.839	237.975	307.796	501.149	793.257	1117.33	263.174
872	3.396	60	30	30	2.13535	0.122435	6.49211	89.4962	300.089	283.124	332.758	132.771	1800.01	132.771	643.998	137.057	1800.01	25.7464	167.386	225.696	300.089	387.803	714.997	1170.85	162.106
741	3.388	60	30	30	2.11256	0.067893	5.62761	94.3161	292.597	288.758	294.249	141.998	1865.16	141.998	606.446	156.77	1865.16	44.742	195.536	247.235	292.597	350.094	634.471	1196.99	102.859
158	3.387	60	30	30	1.16966	0.221253	8.58398	152.792	265.898	274.149	256.169	143.478	2191.39	146.227	938.194	143.478	2191.39	42.6682	181.726	223.983	265.898	400.191	948.771	1247.18	176.208
166	3.384	60	30	30	2.16218	0.0949583	3.73867	70.6099	299.82	280.257	325.338	147.236	2099.27	147.236	694.283	151.192	2099.27	35.9652	178.89	216.856	299.82	397.688	784.183	1256.21	180.831
728	3.381	60	30	30	1.21445	0.343752	5.53226	59.8692	326.712	319.876	331.638	100.908	1505.86	144.097	589.987	100.908	1505.86	24.6717	184.486	251.344	326.712	466.045	912.489	1108.85	214.701
650	3.371	60	30	30	2.4881	0.0822675	4.96163	57.9112	278.253	271.109	306.409	124.356	1335.77	124.356	558.876	149.156	1335.77	21.7288	164.493	210.997	278.253	406.876	820.116	1128.54	195.878
958	3.371	60	30	30	1.47519	0.100243	5.7109	52.7127	285.442	287.98	274.689	106.218	1318.99	132.296	669.816	106.218	1318.99	22.6978	185.092	214.543	285.442	383.903	863.34	1084.89	169.36
403	3.362	60	30	30	3.4573	0.0045046	4.63605	41.0357	378.466	296.79	475.22	113.569	2075.19	113.569	709.751	196.727	2075.19	10.6835	202.801	256.185	378.466	576.598	998.813	1263.29	320.413
739	3.358	60	30	30	1.33005	0.324449	5.36769	85.0883	308.292	301.114	324.519	114.466	1761.93	187.856	628.534	114.466	1761.93	38.0281	189.427	235.13	308.292	400.981	644.046	1240.06	165.851
690	3.355	60	30	30	2.31229	0.0626641	4.22708	70.3897	311.29	297.223	334.85	107.268	1591.63	107.268	495.087	129.376	1591.63	30.0574	161.823	226.917	311.29	396.477	678.18	1192.62	169.56
366	3.346	60	30	30	3.61317	0.0437302	8.62088	99.9469	322.48	293.619	663.345	132.651	2130.87	146.498	585.417	132.651	2130.87	7.90842	201.492	244.476	322.48	661.869	1170.29	1259.18	417.393
379	3.346	60	30	30	1.56582	0.27452	4.72233	77.7273	297.442	261.188	335.741	102.958	2088.76	112.748	706.868	102.958	2088.76	23.3735	154.946	204.747	297.442	426.889	846.972	1298.75	222.142
175	3.345	60	30	30	3.22349	0.0125062	7.74918	65.5362	321.406	277.706	573.133	110.524	1445.93	110.524	569.008	126.276	1445.93	13.4111	200.892	246.12	321.406	594.724	971.227	1063.88	348.604
430	3.343	60	30	30	2.49325	0.0457948	7.25877	71.3225	307.023	288.136	371.373	138.552	1934.85	145.902	629.579	138.552	1934.85	18.0686	177.505	241.81	307.023	508.357	876.996	1134.73	266.547
632	3.339	60	30	30	5.16884	0.00159456	10.8206	75.3634	326.991	260.7	863.152	142.382	2221.71	156.972	586.128	142.382	2221.71	9.04201	185.994	240.396	326.991	856.716	1491.26	1668.3	616.319
513	3.337	60	30	30	3.2198	0.0350656	4.73595	40.388	387.583	303.585	610.472	119.87	1456.84	150.213	608.617	119.87	1456.84	4.36265	189.634	234.634	387.583	615.263	1038.25	1349.06	380.63
608	3.336	60	30	30	6.0069	2.7809e-06	8.42812	65.8672	346.275	302.602	725.086	126.057	1743.43	126.057	505.567	233.717	1743.43	17.7383	194.688	252.823	346.275	719.887	1187.05	1336.05	467.064
827	3.327	60	30	30	1.66121	0.201541	6.8688	62.307	314.977	302.124	338.913	122.369	1659.75	153.866	754.75	122.369	1659.75	25.9952	171.546	228.528	314.977	448.259	823.885	1370.89	219.731
327	3.313	60	30	30	2.66769	0.0379047	8.48286	67.0546	355.135	317.884	528.813	121.067	1596.95	154.191	774.925	121.067	1596.95	11.2886	203.624	258.129	355.135	663.673	1148.79	1329.18	405.543
384	3.305	60	30	30	1.641	0.179346	7.42421	44.4599	343.885	279.51	360.591	129.729	1457.09	129.729	752.584	161.635	1457.09	15.3141	180.227	239.771	343.885	543.214	1002.31	1301.41	303.443
91	3.298	60	30	30	2.25958	0.0794809	7.19436	83.3826	286.295	282.653	294.347	127.705	1710.26	127.705	747.698	157.66	1710.26	19.3365	181.308	245.493	286.295	468.668	862.536	1374.47	223.176
696	3.296	60	30	30	4.92725	0.000504562	9.06585	101.499	338.474	292.382	748.165	89.3479	3097.26	89.3479	451.03	93.3562	3097.26	20.4653	201.149	238.646	338.474	744.796	1167.48	1416.73	506.15
122	3.285	60	30	30	3.66004	0.00570618	4.99523	66.56	273.868	247.961	311.544	112.437	1399.26	112.437	418.071	165.004	1399.26	36.4405	185.052	223.158	273.868	359.468	530.324	1003.69	136.31
257	3.285	60	30	30	2.21318	0.130693	6.94416	78.1721	267.239	267.239	263.609	138.343	1400.01	138.343	605.465	173.135	1400.01	33.9375	186.789	209.827	267.239	345.806	608.165	1024.62	135.979
750	3.283	60	30	30	2.74755	0.0405496	5.8978	50.0408	359.553	310.604	556.131	133.294	1680.42	147.258	660.331	133.294	1680.42	5.42549	183.386	252.596	359.553	645.648	1071.94	1362.29	393.052
345	3.28	60	30	30	1.59237	0.208879	6.11578	60.6562	314.671	295.195	348.705	94.2599	1378.01	158.412	816.258	94.2599	1378.01	32.0648	182.187	227.241	314.671	406.081	1060.04	1248.3	178.84
340	3.279	60	30	30	2.25527	0.136125	6.87137	91.519	302.396	286.266	322.249	126.914	1764.23	126.914	732.084	159.109	1764.23	19.4664	181.735	214.551	302.396	507.315	988.589	1214.56	292.764
449	3.279	60	30	30	1.63816	0.210426	5.34347	39.692	308.705	271.366	330.782	118.635	1316.98	131.845	599.001	118.635	1316.98	17.2371	184.639	221.807	308.705	404.324	755.55	910.556	182.517
997	3.278	60	30	30	4.30442	0.00150692	5.20642	51.3682	347.583	311.578	557.277	112.83	1948.25	112.83	646.287	146.582	1948.25	5.47691	158.847	252.404	347.583	586.729	969.054	1079.42	334.325
706	3.276	60	30	30	2.85065	0.0201555	4.13022	59.375	297.853	287.45	352.028	111.005	1738.57	111.005	593.068	130.012	1738.57	27.491	178.655	217.468	297.853	379.25	701.76	921.591	161.781
742	3.264	60	30	30	4.93998	0.00150048	6.93635	52.8735	312.006	239.692	608.014	151.967	1499.04	151.967	717.591	152.236	1499.04	2.95784	171.45	199.842	312.006	674.301	1164.21	1274.1	474.459
828	3.264	60	30	30	5.59066	2.08829e-05	8.65161	82.4742	318.487	252.342	610.368	147.729	1807.35	147.729	786.659	208.745	1807.35	5.78931	202.575	224.791	318.487	645.601	1032.31	1255.71	420.81
880	3.255	60	30	30	2.4339	0.0978106	7.7269	60.1343	275.362	261.48	293.494	112.002	1420.73	145.379	573.417	112.002	1420.73	20.7365	184.474	229.421	275.362	447.963	845.484	1064.43	218.542
964	3.253	60	30	30	2.1318	0.0614051	8.01809	50.8664	290.746	290.746	303.842	137.349	2060.42	137.349	764.637	159.598	2060.42	19.6295	205.685	240.874	290.746	481.34	867.213	1028.52	240.466
571	3.249	60	30	30	2.8391	0.0306854	6.94418	69.2608	318.633	300.462	541.58	137.234	2337.84	137.234	592.381	148.525	2337.84	12.4245	197.984	224.565	318.633	582.855	897.327	1282.89	358.29
587	3.242	60	30	30	2.74543	0.0173193	6.78679	69.1945	244.161	235.834	269.689	95.3155	1757.07	95.3155	588.721	155.665	1757.07	34.5259	167.826	198.913	244.161	390.328	620.725	1052.44	191.416
659	3.239	60	30	30	1.16374	0.354045	6.84749	50.8351	359.584	351.988	384.672	94.1643	2377.37	94.1643	1603.39	135.204	2377.37	7.88971	209.074	259.528	359.584	585.589	1075.3	1345.2	326.06
592	3.234	60	30	30	2.92111	0.018494	7.02043	38.8757	339.75	330.682	412.504	128.376	1418.69	152.779	743.154	128.376	1418.69	6.07185	196.157	247.689	339.75	590.519	964.358	1247.04	342.831
262	3.233	60	30	30	3.88581	0.00417342	8.49304	71.6475	333.075	310.236	750.204	146.787	1718.3	146.787	525.118	152.866	1718.3	12.6658	183.847	237.957	333.075	714.973	1128.5	1442.1	477.016
92	3.226	60	30	30	2.31278	0.0783587	6.9724	60.8942	322.549	312.616	345.717	134.551	1491.39	149.54	634.908	134.551	1491.39	19.0487	206.397	247.111	322.549	476.712	776.215	1177.77	229.602
458	3.219	60	30	30	4.37473	0.0116353	7.61231	97.2281	303.219	256.662	675.749	96.6576	2389.81	96.6576	447.431	129.403	2389.81	28.5155	189.767	236.517	303.219	657.971	1045.45	1288.62	421.453
951	3.215	60	30	30	3.67933	0.0267365	8.66819	76.0957	336.682	280.063	601.002	127.8	1643.02	127.8	725.892	130.695	1643.02	18.6014	176.89	228.439	336.682	698.473	1146.12	1519.54	470.033
519	3.211	60	30	30	1.20641	0.306687	8.71706	83.3584	255.328	281.579	226.549	125.122	1653.8	132.351	682.989	125.122	1653.8	33.0048	148.958	192.407	255.328	392.416	925.782	1089.47	200.009
559	3.205	60	30	30	4.20844	0.000551548	8.81549	67.9619	335.073	250.754	509.748	106.837	1710.36	106.837	892.006	143.007	1710.36	10.3921	177.034	237.675	335.073	652.921	1016.24	1474.73	415.246
117	3.203	60	30	30	5.35871	0.000182034	6.50907	35.1266	349.838	276.741	676.844	131.206	1497.17	131.206	511.44	140.525	1497.17	11.4506	190.13	265.045	349.838	641.542	975.22	1231.99	376.497
703	3.195	60	30	30	4.57541	0.0232501	8.84375	85.3906	316.36	278.808	682.46	137.43	1574.1	137.43	675.241	171.899	1574.1	0.675253	197.742	240.285	316.36	679.778	1070.18	1402.8	439.493
383	3.192	60	30	30	2.22276	0.0836573	5.89602	48.466	340.583	329.405	387.322	120.038	2233.4	147.317	560.813	120.038	2233.4	11.3982	204.22	259.295	340.583	527.058	814.816	947.777	267.763
455	3.192	60	30	30	3.66549	0.022012	7.13884	54.2939	402.048	302.33	500.439	117.947	1980.07	119.019	904.044	117.947	1980.07	15.3451	217.771	278.45	402.048	642.667	1101.3	1218.89	364.217
381	3.191	60	30	30	3.75901	0.00254778	7.02533	86.2213	328.998	284.113	695.798	129.769	2102.48	131.896	661.516	129.769	2102.48	14.1902	181.201	249.669	328.998	683.641	944.915	1508.62	433.972
176	3.19	60	30	30	3.14408	0.014107	6.14502	58.5801	310.123	296.793	348.091	71.8503	1238.19	71.8503	568.841	154.157	1238.19	13.7051	180.346	215.079	310.123	448.764	887.485	972.348	233.685
684	3.186	60	30	30	2.97755	0.0350002	3.49647	51.2933	247.18	223.46	269.684	106.525	1138.67	106.525	478.306	152.333	1138.67	22.0502	154.059	180.782	247.18	335.216	493.845	836.582	154.434
888	3.184	60	30	30	3.76069	0.00219545	6.75949	67.6969	346.16	295.581	615.397	122.49	2046.54	122.49	678.067	135.06	2046.54	6.98293	194.248	242.462	346.16	650.617	1032.16	1266.56	408.155
673	3.179	60	30	30	3.23523	0.0131129	7.7347	99.5832	316.606	286.451	414.731	120.255	1359.5	120.255	634.409	147.538	1359.5	25.5949	204.918	254.553	316.606	503.64	875.365	1079.61	249.087
477	3.176	60	30	30	2.67964	0.0582875	5.1105	41.255	346.637	333.167	387.241	134.474	1615.85	134.474	643.417	147.778	1615.85	16.0916	192.869	256.076	346.637	495.357	946.003	1196.89	239.281
714	3.175	60	30	30	3.87196	0.00143626	11.1761	82.425	306.122	268.32	546.709	99.1766	1316.29	113.494	658.599	99.1766	1316.29	18.1612	172.73	232.161	306.122	615.559	1127.51	1183.07	383.397
114	3.172	60	30	30	2.43839	0.142387	5.63672	95.8717	279.744	250.515	377.907	100.102	1780.94	146.645	523.44	100.102	1780.94	25.0329	186.272	217.97	279.744	421.974	583.79	992.798	204.004
285	3.171	60	30	30	5.43323	2.84679e-05	9.51235	119.327	316.67	240.65	766.194	119.583	1859.39	119.583	528.543	191.556	1859.39	4.58046	196.318	225.623	316.67	758.894	1330.69	1662.44	533.27
12	3.165	60	30	30	4.4335	0.00191816	7.97811	44.5202	313.827	274.454	767.774	97.7373	1833.58	97.7373	568.814	121.537	1833.58	2.41095	157.844	229.874	313.827	726.018	1191.26	1412.46	496.144
752	3.164	60	30	30	4.25604	0.00213466	7.35715	77.7455	322.023	269.866	541.219	88.2932	2039.85	88.2932	732.953	141.267	2039.85	12.7684	157.514	223.752	322.023	627.281	879.124	1343.57	403.529
178	3.155	60	30	30	4.34864	0.000258746	7.56922	95.6657	338.746	290.626	624.869	171.025	1876.63	171.025	793.355	185.06	1876.63	6.98858	200.999	248.002	338.746	719.897	1082.79	1633.89	471.895
131	3.152	60	30	30	2.71374	0.0760097	5.26244	50.6519	376.228	300.593	571.143	127.508	1853.07	127.508	858.598	133.052	1853.07	9.66881	193.127	249.246	376.228	661.719	1124.77	1455.64	412.473
189	3.145	60	30	30	4.54086	0.000699805	10.7643	47.771	299.58	260.905	708.527	143.145	1369.38	143.145	493.75	147.587	1369.38	11.4373	181.544	231.987	299.58	695.899	1150.47	1273.87	463.912
526	3.143	60	30	30	1.36758	0.256969	5.61771	61.5766	269.007	282.443	262.981	174.32	1342.28	175.012	481.33	174.32	1342.28	29.0963	191.613	226.792	269.007	400.225	583.114	1298.36	173.433
914	3.14	60	30	30	2.54651	0.0630347	6.20429	95.5301	311.82	265.655	362.57	120.884	1677	162.426	661.857	120.884	1677	24.4778	171.668	223.058	311.82	527.039	955.591	1430.2	303.981
594	3.136	60	30	30	1.84223	0.160751	4.6739	65.5356	338.961	338.961	342.436	115.694	2121.97	115.694	698.39	163.485	2121.97	22.4467	202.636	266.195	338.961	490.453	716.299	1157.58	224.258
826	3.135	60	30	30	1.40044	0.278097	3.03415	71.4057	284.282	283.486	286.222	111.332	2146.76	135.337	438.51	111.332	2146.76	30.3721	169.294	224.216	284.282	366.828	451.66	971.879	142.612
829	3.13	60	30	30	1.76556	0.199821	4.18461	71.1714	267.14	266.66	268.87	128.483	2339.57	140.633	535.163	128.483	2339.57	22.9731	158.216	189.711	267.14	372.434	538.507	855.538	182.723
278	3.129	60	30	30	3.32579	0.0131672	7.41098	50.7105	313.741	289.649	378.755	150.698	1769.02	164.831	664.828	150.698	1769.02	12.0803	192.865	234.924	313.741	575.085	947.134	1117.01	340.16
855	3.125	60	30	30	3.65047	0.00893364	7.88517	66.6221	279.173	258.257	453.639	120.602	1425.9	150.424	708.698	120.602	1425.9	1.82121	175.828	204.412	279.173	550.585	964.252	1106.54	346.174
167	3.124	60	30	30	4.68102	0.000343454	8.80096	90.97	310.067	261.059	698.751	146.63	2123.92	146.63	672.024	151.864	2123.92	6.48414	183.212	230.166	310.067	695.297	1176.89	1319.17	465.131
814	3.124	60	30	30	2.20963	0.147995	8.16242	102.389	303.436	299.74	348.401	82.8393	2237.7	82.8393	794.877	133.806	2237.7	14.2221	191.733	235.103	303.436	535.462	891.469	1497.22	300.359
483	3.112	60	30	30	3.30472	0.0318919	8.75353	70.5667	337.145	306.399	546.756	153.645	2043.57	175.042	682.62	153.645	2043.57	19.6194	185.855	248.66	337.145	652.523	971.475	1241.65	403.863
644	3.107	60	30	30	3.71926	0.0200771	7.01057	47.4033	366.323	319.976	587.608	139.379	1622.41	139.379	676.219	162.567	1622.41	8.5923	200.944	262.977	366.323	663.82	1146.42	1267.83	400.844
22	3.103	60	30	30	1.85096	0.164001	4.14129	59.0792	282.101	258.262	288.969	102.133	1848.67	102.133	801.711	126.564	1848.67	29.4717	160.189	204.277	282.101	418.136	825.948	1381.41	213.859
773	3.101	60	30	30	2.0934	0.145667	4.84111	49.7594	317.617	293.372	334.316	122.609	2222.37	160.63	733.982	122.609	2222.37	24.7505	183.102	224.479	317.617	390.082	736.296	934.79	165.603
467	3.085	60	30	30	1.71779	0.172391	7.67941	93.7595	301.611	297.024	316.882	140.009	1511.53	175.803	609.689	140.009	1511.53	34.1809	202.321	243.669	301.611	452.56	714.896	1275.99	208.892
795	3.081	60	30	30	3.13759	0.0214292	5.70448	63.6275	259.639	237.011	289.893	102.535	1588.53	102.535	459.439	137.559	1588.53	29.6628	156.24	210.242	259.639	379.36	571.581	817.661	169.118
624	3.08	60	30	30	2.21341	0.0683299	4.26941	68.8776	295.312	282.093	333.343	136.607	1791.93	143.494	450.596	136.607	1791.93	34.336	201.908	237.267	295.312	380.675	513.958	803.03	143.408
247	3.077	60	30	30	2.70145	0.0466485	9.70003	85.7963	302.794	294.616	373.846	129.188	1569.41	129.188	684.782	136.776	1569.41	15.5722	170.084	223.982	302.794	578.929	1046.03	1228.92	354.947
415	3.077	60	30	30	5.72761	0.000146783	6.9921	80.984	381.201	312.953	776.476	110.8	2104.03	110.8	510.778	170.542	2104.03	15.9696	202.475	270.688	381.201	728.873	1002.16	1345.63	458.184
369	3.076	60	30	30	0.850659	0.451153	5.62848	62.0949	300.737	363.431	285.164	128.364	1916.49	152.899	639.145	128.364	1916.49	25.1974	198.863	236.372	300.737	462.744	985.554	1156.15	226.372
465	3.076	60	30	30	2.81056	0.043134	7.33014	103.757	266.48	255.524	288.309	95.6657	1974.13	117.686	889.146	95.6657	1974.13	43.5245	164.217	212.432	266.48	340.838	518.039	919.414	128.406
722	3.076	60	30	30	2.5502	0.0560252	7.31268	58.6948	341.91	336.437	377.766	145.212	1491.85	145.212	728.318	203.171	1491.85	16.6035	219.007	263.529	341.91	485.266	931.467	1000.75	221.736
564	3.07	60	30	30	4.09632	0.000600822	11.6045	81.8172	320.543	277.15	804.335	89.8369	1868.12	154.572	730.873	89.8369	1868.12	17.0597	199.058	239.865	320.543	784.845	1201.55	1337.15	544.98
147	3.064	60	30	30	1.96546	0.180389	7.28169	92.3627	304.497	285.94	335.418	110.16	1774.49	145.169	943.885	110.16	1774.49	16.1425	178.524	208.731	304.497	515.506	970.677	1317.39	306.775
266	3.06	60	30	30	1.41589	0.246606	6.68924	88.5263	278.126	278.126	279.236	127.111	1649.28	146.757	617.407	127.111	1649.28	27.7317	166.441	228.442	278.126	429.864	740.226	1191.1	201.422
239	3.058	60	30	30	1.47229	0.247635	5.56788	54.3443	291.858	282.419	307.546	89.5089	1334.89	89.5089	565.752	156.662	1334.89	23.2095	191.099	221.221	291.858	436.367	816.555	973.717	215.145
301	3.052	60	30	30	3.53237	0.00666244	7.93783	50.445	352.965	311.109	762.223	144.036	1682.63	144.036	558.008	148.547	1682.63	9.39075	174.474	244.506	352.965	723.26	1174.78	1255.22	478.754
835	3.049	60	30	30	3.8135	0.00636141	8.48664	55.4463	298.994	291.318	606.569	144.609	2521.08	144.609	696.733	185.422	2521.08	8.63572	202.415	246.087	298.994	620.593	988.685	1129.33	374.506
928	3.048	60	30	30	2.68363	0.0436781	7.24724	61.1699	334.368	313.595	446.694	96.1435	1781.8	96.1435	742.163	122.633	1781.8	7.96484	173.426	236.906	334.368	596.132	940.361	1244.06	359.226
459	3.043	60	30	30	4.98324	0.000302457	7.97002	78.2538	328.267	254.95	719.361	123.372	1789.71	123.372	598.776	141.853	1789.71	4.92195	184.868	243.173	328.267	710.697	1158.92	1231.48	467.524
65	3.038	60	30	30	4.79664	0.000764061	10.8171	69.0284	330.283	277.183	773.491	168.038	1726.59	168.038	646.402	175.071	1726.59	15.0203	219.496	249.483	330.283	755.014	1179.31	1291.54	505.532
279	3.021	60	30	30	4.39809	0.00234679	6.82584	39.2243	315.802	284.871	651.394	139.729	1600.46	139.729	508.04	160.118	1600.46	4.65446	159.859	225.467	315.802	650.699	983.845	1204.71	425.232
929	3.021	60	30	30	3.19686	0.00822053	3.93925	60.3028	335.788	294.23	394.402	118.688	1503.82	118.688	760.789	157.425	1503.82	32.0972	184.672	244.252	335.788	483.871	899.358	1108.92	239.619
374	3.014	60	30	30	1.66293	0.156769	3.1767	68.4769	263.21	263.21	263.629	81.6251	1346.03	126.699	429.787	81.6251	1346.03	25.7733	165.461	229.08	263.21	359.927	447.985	1102.34	130.847
329	3.013	60	30	30	1.13016	0.200224	5.71323	58.5289	282.08	316.203	271.031	144.445	1809.44	150.475	565.022	144.445	1809.44	27.4082	169.928	202.978	282.08	392.368	841.495	1213.1	189.39
344	3.004	60	30	30	1.16738	0.321408	4.9983	64.269	299.92	278.548	316.171	82.352	2464.2	148.767	765.125	82.352	2464.2	24.6	177.696	235.91	299.92	430.908	781.84	968.995	194.997
434	2.996	60	30	30	1.64704	0.13338	4.97975	55.2714	346.895	343.17	347.759	153.541	1970.48	153.541	582.787	155.082	1970.48	23.2481	196.715	258.978	346.895	480.981	877.631	1014.26	222.003
936	2.988	60	30	30	1.36269	0.279042	5.61801	43.662	259.302	259.302	267.734	90.893	1161.87	147.553	655.194	90.893	1161.87	21.8033	161.292	203.913	259.302	378.596	766.11	1107.32	174.683
125	2.987	60	30	30	3.33148	0.00941221	3.60291	61.5927	291.874	239.185	345.917	111.124	1329.7	111.124	545.805	124.245	1329.7	35.6793	163.067	216.84	291.874	401.298	571.343	1120.67	184.458
151	2.984	60	30	30	2.20293	0.0650312	5.18512	52.74	277.857	282.978	276.963	95.6177	1516.05	95.6177	511.84	159.097	1516.05	27.4534	183.926	212.839	277.857	361.026	513.056	1057.58	148.187
545	2.98	60	30	30	3.57179	0.0127485	9.45639	87.0742	328.941	311.834	463.695	194.304	2065.21	194.304	695.979	212.754	2065.21	24.291	232.381	260.559	328.941	585.534	855.954	1042.24	324.975
670	2.978	60	30	30	0.891016	0.476867	4.21652	55.2077	275.514	275.514	274.362	115.056	1279.09	120.043	526.226	115.056	1279.09	24.4863	166.377	205.939	275.514	376.734	631.347	1038.37	170.795
273	2.956	60	30	30	3.67725	0.00570289	7.96347	80.1573	329.027	302.05	581.721	120.389	1579.4	151.599	887.615	120.389	1579.4	8.2818	168.681	240.57	329.027	687.029	1075.11	1403.8	446.458
534	2.955	60	30	30	2.00266	0.172256	5.51499	57.9349	321.989	320.025	329.722	158.078	1324.37	173.688	663.821	158.078	1324.37	35.8246	187.41	232.709	321.989	406.114	773.782	1091.76	173.406
961	2.951	60	30	30	1.24582	0.312931	7.35224	70.2446	315.993	330.281	294.402	111.666	1524.97	172.459	821.075	111.666	1524.97	24.6262	177.3	235.818	315.993	513.95	1118.18	1209.31	278.132
544	2.945	60	30	30	3.51934	0.0401715	6.54989	47.3414	342.177	325.575	501.603	141.542	1803.78	141.542	842.336	168.863	1803.78	5.2375	216.287	266.604	342.177	656.411	1113.95	1299.47	389.807
311	2.941	60	30	30	4.30892	0.00188431	7.41365	45.1797	333.024	261.216	726.555	109.088	1646.68	121.665	645.074	109.088	1646.68	6.12886	164.986	226.882	333.024	721.743	1137.84	1410.94	494.861
164	2.939	60	30	30	1.68876	0.224426	4.92891	45.5874	310.802	303.21	333.424	121.052	1834.88	135.395	708.924	121.052	1834.88	23.0968	168.162	245.858	310.802	475.179	801.514	1029.65	229.322
939	2.938	60	30	30	2.73443	0.0481935	5.45445	40.7329	321.175	242.029	351.112	120.548	1622.5	120.548	703.958	128.234	1622.5	13.509	156.277	209.717	321.175	555.714	858.638	1253.59	345.997
217	2.933	60	30	30	1.16038	0.389615	5.91169	52.4809	291.124	273.439	300.158	111.134	1950.47	111.134	873.172	128.349	1950.47	15.1535	161.369	217.21	291.124	431.894	884.882	1165.24	214.684
251	2.931	60	30	30	1.93062	0.0984969	7.21193	65.1692	292.804	297.084	280.763	125.391	1785.51	125.391	696.479	128.296	1785.51	21.6348	157.779	211.426	292.804	437.147	861.127	1037.62	225.721
636	2.914	60	30	30	4.3042	0.00135743	10.14	98.0661	361.347	339.412	855.354	145.251	2589.3	180.384	599.935	145.251	2589.3	16.7765	215.36	282.104	361.347	851.065	1428.51	1648.41	568.961
52	2.912	60	30	30	1.53581	0.211436	4.6022	56.7543	266.679	272.236	263.03	118.443	1490.62	118.443	462.197	119.813	1490.62	25.1857	161.561	186.951	266.679	362.559	481.044	952.149	175.608
503	2.911	60	30	30	3.62355	0.0168359	9.04039	96.3239	330.953	313.975	653.778	92.7644	1835.62	92.7644	716.056	146.526	1835.62	11.7646	182.73	221.195	330.953	737.284	1147.5	1242.71	516.088
296	2.898	60	30	30	1.80811	0.184568	7.37312	62.21	334.939	338.405	319.213	136.935	2259.69	145.508	695.379	136.935	2259.69	12.9596	176.612	207.534	334.939	678.344	1036.71	1301.67	470.81
566	2.897	60	30	30	1.91674	0.162223	4.29141	70.3139	261.699	248.716	292.051	110.026	1870.28	139.244	738.748	110.026	1870.28	38.2909	164.031	196.86	261.699	367.341	714.6	1174.95	170.481
318	2.896	60	30	30	5.38525	0.000282027	7.15915	80.2755	345.681	272.701	726.303	139.751	1867.59	139.751	539.678	158.282	1867.59	4.88868	182.918	241.974	345.681	709.662	1085.37	1201.51	467.688
645	2.891	60	30	30	1.49088	0.217904	5.73688	41.9733	323.408	321.192	324.233	146.516	1722.47	146.516	1018.41	158.29	1722.47	14.3923	180.541	202.072	323.408	451.942	962.595	1106.07	249.87
34	2.89	60	30	30	1.80733	0.170943	4.28402	54.7817	284.823	275.363	303.897	105.369	1504.17	144.648	563.636	105.369	1504.17	31.4727	170.214	218.644	284.823	351.294	630.69	848.811	132.65
682	2.884	60	30	30	1.25781	0.282787	5.68289	56.4801	298.365	297.953	311.783	143.253	1563.27	143.253	1123.57	151.577	1563.27	20.8714	176.148	215.655	298.365	470.743	1127.99	1355.98	255.087
411	2.883	60	30	30	2.50977	0.0427173	4.46357	46.0206	284.063	251.666	327.528	138.655	1323.88	152.975	626.419	138.655	1323.88	16.7185	175.503	206.96	284.063	445.309	786.997	1027.11	238.349
341	2.866	60	30	30	1.87031	0.196407	5.41726	75.2107	321.994	285.76	359.858	120.592	1778.05	166.983	655.668	120.592	1778.05	26.1253	204.565	234.105	321.994	417.393	686.527	943.993	183.288
515	2.857	60	30	30	1.94884	0.135185	2.3343	67.707	268.708	249.737	290.729	131.527	2447.68	131.527	493.672	149.051	2447.68	30.8034	167.591	216.07	268.708	354.659	440.563	1020.62	138.589
653	2.854	60	30	30	2.04292	0.109313	3.87945	20.294	324.018	325.737	321.422	136.002	1127.86	142.419	671.721	136.002	1127.86	4.0089	174.881	225.454	324.018	398.956	661.212	756.214	173.501
210	2.849	60	30	30	1.9798	0.104285	3.49527	52.1279	271.19	260.392	323.391	125.483	1417.82	125.483	707.789	166.054	1417.82	20.8548	168.299	213.937	271.19	362.562	592.39	821.39	148.625
612	2.843	60	30	30	2.07908	0.0943298	6.8152	52.0811	307.326	307.326	318.704	145.733	1937.63	152.605	739.801	145.733	1937.63	14.7251	194.143	236.05	307.326	508.072	840.097	957.882	272.022
81	2.841	60	30	30	2.00367	0.140744	6.33339	65.48	323.31	293.191	355.828	129.406	1486.08	129.406	970.675	138.585	1486.08	22.2816	180.347	252.51	323.31	539.678	990.88	1344.19	287.168
230	2.841	60	30	30	2.93653	0.0371145	6.2648	23.2387	324.085	277.413	357.73	117.344	1217.44	117.344	999.136	141.562	1217.44	4.99802	190.275	234.14	324.085	534.483	994.433	1065.26	300.342
492	2.84	60	30	30	1.67414	0.218097	4.01931	64.6006	297.745	289.344	311.211	137.695	1836.43	160.593	572.399	137.695	1836.43	26.2329	178.114	226.581	297.745	377.28	572.766	801.508	150.699
879	2.83	60	30	30	4.23486	0.00165691	9.28233	76.0996	288.579	240.665	684.407	98.6213	1818.64	98.6213	592.284	168.626	1818.64	7.46517	169.338	202.996	288.579	666.789	970.152	1134.38	463.793
881	2.826	60	30	30	3.74374	0.00903385	5.59823	67.1976	285.281	238.279	518.813	107.63	1990.31	107.63	635.934	147.792	1990.31	4.56606	150.645	192.481	285.281	623.843	891.641	1169.61	431.362
593	2.821	60	30	30	2.62071	0.0309112	5.48665	47.8581	277.746	261.105	315.384	105.819	1314.33	105.819	640.781	160.814	1314.33	23.365	187.642	227.742	277.746	377.994	644.386	799.143	150.251
17	2.817	60	30	30	1.60239	0.249786	7.0376	80.9999	284.834	274.684	302.453	132.635	1453.37	132.635	690.031	140.266	1453.37	22.2731	170.73	217.227	284.834	428.946	822.4	942.965	211.72
271	2.817	60	30	30	1.78353	0.140544	6.18889	85.8413	286.107	278.568	321.726	138.098	1927.42	138.098	655.215	158.205	1927.42	28.2231	182.731	225.002	286.107	429.62	728.317	1296.34	204.618
453	2.816	60	30	30	1.17086	0.34971	4.09923	56.1774	270.177	258.693	288.681	137.611	2186.92	167.081	701.763	137.611	2186.92	18.9516	185.325	205.794	270.177	406.12	696.315	1022.74	200.326
512	2.811	60	30	30	4.30301	0.0115172	4.64596	47.0162	383.448	338.118	693.225	141.469	2196.22	157.179	806.339	141.469	2196.22	3.86759	201.441	290.492	383.448	698.908	1002.17	1364.12	408.416
844	2.81	60	30	30	2.92666	0.0577513	5.85315	38.623	335.379	308.225	379.658	138.368	1241.36	138.368	733.073	140.446	1241.36	2.20713	184.523	223.039	335.379	544.949	913.391	1092.46	321.91
736	2.808	60	30	30	2.62867	0.0755815	6.28158	47.5296	349.468	309.342	654.487	126.197	1368.77	141.217	692.981	126.197	1368.77	0.26372	184.271	249.172	349.468	694.962	1089.36	1248.66	445.791
256	2.807	60	30	30	3.89584	0.00154773	6.00104	15.2942	335.002	289.504	613.777	140.23	1255.55	140.23	626.96	180.262	1255.55	3.46417	192.248	228.023	335.002	620.364	962.176	1019.26	392.342
294	2.807	60	30	30	4.70687	0.000305836	7.2111	63.2157	314.977	283.924	679.337	139.928	1507.44	170.457	525.859	139.928	1507.44	3.95228	194.991	245.006	314.977	667.218	987.761	1162.11	422.212
337	2.805	60	30	30	2.32391	0.0791891	6.88711	43.4012	344.245	344.245	353.118	140.802	1734.7	141.171	792.812	140.802	1734.7	15.8032	221.015	259.035	344.245	594.114	863.892	1240.22	335.079
657	2.805	60	30	30	1.50441	0.257637	6.82193	62.6261	318.085	311.781	327.483	134.884	1629.98	134.884	665.569	148.743	1629.98	14.2383	211.977	252.804	318.085	509.469	829.154	1186.55	256.664
666	2.804	60	30	30	0.729145	0.355874	6.43611	59.0818	349.085	354.011	342.157	146.092	1419.77	165.681	700.494	146.092	1419.77	13.0116	174.903	247.971	349.085	590.465	1002.06	1159.55	342.494
979	2.801	60	30	30	1.10517	0.335513	5.17503	48.8885	298.827	311.991	286.83	136.374	1929.51	139.926	644.357	136.374	1929.51	22.9275	169.491	224.574	298.827	421.871	886.17	1123.63	197.297
26	2.8	60	30	30	4.02357	0.00128009	4.80971	48.3864	358.342	303.563	677.568	121.261	1890.26	121.261	669.97	142.066	1890.26	4.59581	154.864	237.028	358.342	675.169	964.671	1325.85	438.141
560	2.794	60	30	30	1.39505	0.251623	7.6524	55.2837	292.124	300.613	286.858	159.4	1709.42	165.208	751.607	159.4	1709.42	40.1866	186.353	243.153	292.124	401.932	945.13	994.144	158.779
233	2.792	60	30	30	4.5118	0.000240457	7.25534	50.3888	325.508	268.391	787.95	127.998	2116.97	127.998	538.285	129.262	2116.97	6.22239	150.075	220.547	325.508	777.439	1165.37	1378.16	556.893
796	2.791	60	30	30	4.01632	0.00963243	7.57428	53.4757	333.206	289.875	686.972	94.3909	1732.4	129.955	477.966	94.3909	1732.4	4.43534	189.112	237.703	333.206	676.64	999.593	1062.7	438.937
530	2.784	60	30	30	2.44704	0.0861442	4.83674	37.7855	349.292	335.418	392.227	103.337	1291.95	147.191	652.981	103.337	1291.95	12.7776	211.642	260.05	349.292	543.064	862.137	1132.59	283.014
607	2.782	60	30	30	3.85451	0.0151093	5.73253	45.8053	284.838	236.645	471.151	126.095	1237.84	126.095	636.542	151.449	1237.84	1.47086	168.317	190.516	284.838	544.213	878.828	1041.2	353.697
252	2.771	60	30	30	2.35333	0.040188	5.60606	52.2741	286.407	254.845	308.303	134.236	1624.91	134.236	1089.58	160.945	1624.91	30.3528	175.68	229.441	286.407	420.137	990.766	1101.12	190.696
183	2.756	60	30	30	2.53258	0.0771375	3.64786	46.8926	277.588	273.369	316.888	94.8503	1423	94.8503	451.692	154.945	1423	23.8441	178.602	219.182	277.588	342.767	452.473	600.039	123.585
576	2.756	60	30	30	0.769343	0.467347	6.28281	56.6999	279.791	291.783	278.915	128.606	1719.96	194.506	551.505	128.606	1719.96	29.9566	199.379	232.252	279.791	432.539	745.312	1153.22	200.287
938	2.756	60	30	30	2.32711	0.0614092	3.90713	49.4457	254.453	254.453	253.647	118.48	1629.92	118.48	416.835	162.081	1629.92	30.6564	172.228	216.705	254.453	330.181	392.078	987.417	113.476
613	2.755	60	30	30	2.82118	0.0219735	3.42441	24.7172	326.544	304.198	345.223	106.591	1372.36	106.591	583.21	143.712	1372.36	16.4833	180.509	230.984	326.544	424.629	749.383	936.702	193.646
905	2.754	60	30	30	1.34935	0.293394	5.50535	83.7573	260.41	258.87	276.336	114.433	1419.14	171.916	532.912	114.433	1419.14	36.0558	171.803	216.223	260.41	329.134	502.665	879.562	112.911
702	2.736	60	30	30	4.17816	0.0436768	8.89215	121.506	359.455	322.23	797.7	134.924	2515.53	171.26	549.256	134.924	2515.53	19.1842	201.926	262.548	359.455	791.081	1191.76	1530.05	528.533
115	2.734	60	30	30	4.60717	0.0019829	11.4323	97.5985	287.699	255.577	700.715	76.0667	2011.8	76.0667	869.359	138.311	2011.8	7.76057	195.833	230.913	287.699	744.284	1238.89	1339.55	513.371
935	2.732	60	30	30	4.21888	0.00305343	6.96337	28.1065	351.471	313.693	811.944	134.516	1699.59	136.021	560.102	134.516	1699.59	1.55288	186.813	225.354	351.471	807.056	1237.15	1366.85	581.701
767	2.731	60	30	30	6.80825	5.24677e-07	11.4196	89.7246	327.498	274.196	764.176	132.373	1898.25	132.373	452.578	219.861	1898.25	10.39	218.656	247.688	327.498	760.903	1175.37	1360.3	513.214
119	2.728	60	30	30	3.95735	0.0025431	6.52518	73.8096	311.147	298.975	715.835	102.094	1632.61	102.094	817.485	131.396	1632.61	1.57895	172.752	263.3	311.147	747.328	1148.39	1284.88	484.028
29	2.717	60	30	30	1.82733	0.11108	3.20703	46.5816	294.592	297.907	285.861	140.185	1596.31	143.608	467.059	140.185	1596.31	27.3553	183.508	233.693	294.592	343.773	469.257	733.454	110.08
848	2.709	60	30	30	4.30093	0.00931093	14.6177	143.801	276.883	256.496	731.127	77.333	1637.03	128.446	595.063	77.333	1637.03	24.5541	147.805	226.513	276.883	724.531	1161.67	1288.05	498.018
347	2.686	60	30	30	2.945	0.0491528	5.3758	50.5802	325	294.974	350.592	106.092	1649.29	120.828	683.478	106.092	1649.29	11.3882	167.885	231.017	325	522.592	882.435	1032.23	291.575
498	2.683	60	30	30	3.84385	0.00397767	7.53422	36.8655	333.347	291.102	567.85	110.939	1391.95	158.242	641.151	110.939	1391.95	0	196.817	239.313	333.347	668.465	1003.54	1179.72	429.152
751	2.683	60	30	30	0.88737	0.295602	3.03311	76.1923	280.852	280.852	288.261	103.974	1922.29	103.974	588.167	109.531	1922.29	29.7181	183.619	217.152	280.852	374.823	582.15	1067.7	157.671
812	2.683	60	30	30	5.61771	0.00266101	8.58292	62.654	316.739	255.635	628.84	125.958	1539.21	125.958	788.698	161.195	1539.21	4.41287	175.586	222.43	316.739	722.497	1154.5	1275.74	500.067
558	2.675	60	30	30	4.55237	0.00266479	8.87583	69.8396	321.541	276.09	764.422	132.285	1809.88	176.877	640.221	132.285	1809.88	7.377	202.305	244.253	321.541	735.657	1030.13	1206.08	491.404
656	2.667	60	30	30	2.60183	0.049192	9.38217	79.267	340.781	287.289	503.824	122.395	2279.35	159.755	731.514	122.395	2279.35	14.811	201.513	250.441	340.781	678.1	1005.38	1275	427.66
582	2.666	60	30	30	2.17707	0.130427	2.69727	56.0703	281.645	256.295	292.754	135.513	1829.13	155.665	600.923	135.513	1829.13	33.0499	181.196	222.128	281.645	366.704	499.297	973.544	144.576
68	2.658	60	30	30	0.17217	0.384742	3.81839	80.5077	286.21	328.637	264.231	119.118	1838.61	119.118	689.813	131.221	1838.61	41.7989	167.491	231.359	286.21	387.717	696.766	1075.74	156.358
244	2.657	60	30	30	3.33386	0.0251801	7.00294	52.624	319.583	303.819	605.305	114.399	1611.29	114.399	750.198	147.292	1611.29	3.01613	178.095	210.232	319.583	670.919	939.442	1389.9	460.687
5	2.656	60	30	30	3.70676	0.00312932	8.885	58.5522	304.725	266.639	670.555	121.503	1778.77	123.081	938.168	121.503	1778.77	6.68821	193.307	219.391	304.725	740.67	1163.77	1335.85	521.279
605	2.65	60	30	30	1.64245	0.13624	3.64995	56.4286	280.667	268.97	290.222	120.784	1488.24	127.681	538.882	120.784	1488.24	24.1501	169.473	195.034	280.667	329.836	542.99	747.551	134.802
966	2.647	60	30	30	1.63309	0.192971	3.82831	41.9569	266.135	256.925	283.946	139.782	1272.88	147.15	521.642	139.782	1272.88	25.8145	167.113	198.909	266.135	357.656	466.325	919.807	158.747
216	2.645	60	30	30	6.14019	2.59715e-05	7.95401	46.3601	376.625	295.411	729.389	111.656	1955.41	111.656	808.067	196.836	1955.41	11.6729	196.325	256.778	376.625	775.559	1187.17	1331.29	518.781
720	2.639	60	30	30	2.20603	0.0882984	3.71823	59.4524	283.621	269.252	331.04	148.588	1193.85	158.257	488.047	148.588	1193.85	29.2921	181.42	221.742	283.621	373.242	498.249	933.299	151.5
917	2.635	60	30	30	0.0415176	0.402103	3.6642	75.6499	295.451	317.041	287.573	157.981	2052.61	179.753	762.196	157.981	2052.61	23.8475	183.568	236.765	295.451	430.559	762.879	1331.37	193.794
686	2.622	60	30	30	0.892875	0.21318	3.87755	74.7738	277.523	276.45	295.483	112.932	1920.78	112.932	568.009	113.715	1920.78	32.4703	156.446	200.887	277.523	360.327	473.391	935.687	159.439
431	2.618	60	30	30	1.26936	0.211511	5.48792	40.4618	298.371	310.383	297.896	128.724	1531.36	128.724	941.993	156.767	1531.36	14.0515	164.27	207.175	298.371	462.143	917.139	1057.5	254.968
765	2.618	60	30	30	1.98653	0.128345	8.60525	42.091	306.102	308.574	298.401	163.183	1275.74	163.183	896.031	181.033	1275.74	26.49	200.759	237.655	306.102	422.857	884.931	1028.92	185.202
614	2.616	60	30	30	1.75004	0.199046	3.84795	36.403	281.757	264.587	298.528	121.648	954.929	138.712	470.238	121.648	954.929	17.5507	170.529	216.582	281.757	364.63	487.407	884.016	148.049
518	2.615	60	30	30	4.22653	0.0201067	8.70218	77.9488	323.694	272.446	718.591	111.753	2259.41	166.908	567.722	111.753	2259.41	3.94733	183.087	235.685	323.694	715.198	1014.74	1288.52	479.513
677	2.614	60	30	30	1.9522	0.0945053	6.11676	89.6112	256.305	253.189	265.523	108.01	1909.67	132.005	576.113	108.01	1909.67	39.8482	180.322	206.996	256.305	359.254	590.47	783.982	152.257
598	2.603	60	30	30	0.660201	0.393272	4.25976	74.6479	271.516	255.486	279.479	117.281	1618.74	143.288	514.804	117.281	1618.74	32.6512	164.162	203.932	271.516	340.113	541.122	905.712	136.18
874	2.594	60	30	30	0.390767	0.634674	4.73366	54.7122	316.504	320.303	287.614	159.9	1956.14	188.879	602.478	159.9	1956.14	18.574	194.113	249.802	316.504	477.027	793.765	1055.41	227.224
940	2.591	60	30	30	2.42644	0.0451196	6.65234	54.2074	291.059	271.916	310.365	151.323	1337.83	152.47	554.825	151.323	1337.83	30.2776	165.616	226.083	291.059	368.949	593.045	1068.56	142.866
883	2.583	60	30	30	1.22051	0.41175	6.29718	53.0762	286.997	310.912	284.852	117.624	966.518	117.624	507.642	123.76	966.518	21.4307	177.868	223.888	286.997	390.002	632.647	915.857	166.114
516	2.582	60	30	30	1.73942	0.136345	4.35207	66.3071	278.261	286.127	275.781	127.294	1709.39	137.335	494.078	127.294	1709.39	40.1316	185.744	243.955	278.261	363.592	499.19	1021.22	119.638
66	2.581	60	30	30	3.36903	0.0127965	9.0628	49.0805	307.998	279.994	597.851	97.8447	1638.94	126.296	756.386	97.8447	1638.94	12.2358	179.416	214.604	307.998	715.827	1090.79	1252.04	501.222
891	2.577	60	30	30	0.993591	0.343047	4.8307	33.8539	354.345	357.614	319.92	106.886	1374.66	106.886	747.796	145.87	1374.66	17.4691	161.888	229.367	354.345	457.914	992.234	1051.22	228.547
3	2.572	60	30	30	3.57254	0.00890417	7.7228	52.3758	298.32	262.566	374.508	136.442	1845.34	146.052	642.652	136.442	1845.34	8.39338	166.274	222.115	298.32	607.92	911.808	989.275	385.805
854	2.571	60	30	30	3.27408	0.00467125	5.61537	24.7157	433.966	332.376	812.987	132.116	1569.11	162.834	686.998	132.116	1569.11	0	168.527	254.338	433.966	799.819	1156.67	1249.63	545.481
206	2.57	60	30	30	0.98693	0.366888	5.3836	54.5033	275.822	285.122	266.708	122.611	1347.01	142.637	555.057	122.611	1347.01	30.3376	163.306	212.124	275.822	352.989	562.208	774.464	140.865
788	2.568	60	30	30	1.79175	0.208323	3.35423	44.5154	245.771	244.565	249.782	96.2241	1579.18	96.2241	520.215	140.085	1579.18	24.2356	154.043	191.001	245.771	329.814	523.324	757.649	138.814
957	2.558	60	30	30	6.23333	2.27819e-06	9.70282	59.0076	303.666	249.384	782.679	119.198	1954.54	119.198	431.021	208.866	1954.54	9.19857	201.123	228.594	303.666	773.639	1054.16	1323.27	545.045
924	2.545	60	30	30	2.10022	0.0837991	3.35052	36.5767	292.41	264.789	323.266	108.946	1118.49	134.793	534.288	108.946	1118.49	23.6391	173.705	221.134	292.41	385.353	469.953	1047.27	164.218
510	2.537	60	30	30	0.766297	0.452807	4.78513	61.3185	271.214	286.41	261.572	140.615	1902.67	140.615	795.185	141.338	1902.67	31.4034	165.184	199.483	271.214	370.305	739.528	961.131	170.822
334	2.536	60	30	30	0.939071	0.499895	3.96555	47.188	325.857	331.433	307.424	149.607	1548.16	149.607	593.219	154.408	1548.16	14.685	172.367	219.275	325.857	465.902	796.333	907.591	246.627
760	2.532	60	30	30	1.03302	0.428953	5.11666	56.2368	319.184	310.918	319.184	116.69	1228.28	156.432	588.382	116.69	1228.28	31.7686	179.587	246.111	319.184	391.566	753.116	908.119	145.455
602	2.52	60	30	30	2.36653	0.0572831	2.81986	51.2967	292.492	281.201	307.42	113.949	1455.32	113.949	549.588	133.63	1455.32	23.7677	186.043	214.914	292.492	370.051	519.6	1023.42	155.137
171	2.515	60	30	30	3.43797	0.0028552	5.27168	62.485	306.397	257.283	492.293	97.8062	2012.21	97.8062	977.689	122.197	2012.21	6.84049	171.693	221.138	306.397	606.084	987.7	1258.75	384.946
7	2.511	60	30	30	3.05675	0.013518	6.48949	42.9079	340.881	312.394	521.03	169.183	1364.44	169.183	652.899	172.96	1364.44	7.21881	212.442	265.621	340.881	647.318	996.134	1130.51	381.697
450	2.504	60	30	30	0.687556	0.404105	6.10483	57.7477	288.207	316.662	274.856	114.477	1763.27	168.756	603.36	114.477	1763.27	25.6288	184.176	229.053	288.207	452.419	695.361	1044.95	223.366
290	2.501	60	30	30	2.56513	0.0531589	5.80814	72.1334	264.576	245.221	308.125	78.8072	1700.75	78.8072	643.578	178.639	1700.75	34.654	184.976	226.393	264.576	370.638	654.183	882.392	144.245
748	2.491	60	30	30	4.82319	0.00359518	7.59417	33.0464	311.565	287.515	707.636	96.9158	1350.6	96.9158	495.483	163.599	1350.6	10.6117	196.093	238.769	311.565	704.827	1020.86	1130.06	466.058
454	2.49	60	30	30	0.63543	0.456662	5.84502	35.0805	310.291	320.072	274.292	116.822	1648.38	165.477	573.303	116.822	1648.38	6.12066	170.582	213.536	310.291	545.074	707.377	1066.5	331.538
834	2.489	60	30	30	1.47633	0.289577	2.02209	52.7342	265.707	263.909	270.843	104.052	1614	104.052	446.191	141.109	1614	32.2661	157.99	223.147	265.707	332.397	430.102	1055.27	109.251
36	2.485	60	30	30	3.85119	0.00499538	8.91187	106.56	345.41	288.293	610.753	126.252	1451.77	142.531	782.321	126.252	1451.77	26.0797	169.453	255.582	345.41	699.811	1076.75	1276.2	444.229
388	2.474	60	30	30	1.47559	0.230858	4.28117	68.1463	282.282	282.282	282.098	128.172	1413.19	128.172	721.089	142.027	1413.19	31.7476	179.338	216.857	282.282	341.396	713.219	874.463	124.539
314	2.473	60	30	30	0.554117	0.544986	7.66944	57.3406	253.414	304.528	237.072	91.8823	2094.32	125.042	719.494	91.8823	2094.32	24.2323	152.577	197.863	253.414	451.49	901.145	1312.03	253.627
292	2.461	60	30	30	2.58831	0.109944	6.30087	33.2677	345.214	318.436	635.917	124.934	1858.67	124.934	723.767	141.485	1858.67	3.19906	186.758	225.47	345.214	712.545	994.015	1100.61	487.075
585	2.461	60	30	30	2.43343	0.0951391	3.75541	67.8602	238.396	230.497	292.418	125.369	1567.8	125.369	395.551	146.172	1567.8	26.7318	158.133	195.087	238.396	310.479	396.586	541.362	115.392
611	2.456	60	30	30	1.40779	0.278731	3.47579	46.9273	287.1	286.083	287.517	117.021	2137.85	144.19	690.162	117.021	2137.85	21.1639	164.063	202.605	287.1	412.606	587.34	1130.02	210.001
110	2.451	60	30	30	5.31481	0.00278778	8.85263	53.5284	335.479	294.486	800.823	101.174	1815.25	172.21	436.169	101.174	1815.25	10.89	199.055	263.355	335.479	797.155	1161.02	1287.82	533.8
754	2.451	60	30	30	0.894	0.450522	3.64083	38.3884	272.566	259.831	286.025	123.211	1485.76	128.756	552.828	123.211	1485.76	21.4848	177.274	210.358	272.566	353.791	549.299	739.583	143.433
709	2.448	60	30	30	0.308244	0.464719	4.89684	76.3859	278.292	294.585	263.299	110.891	1634.68	159.962	682.939	110.891	1634.68	28.4466	186.594	228.793	278.292	430.816	685.809	1090.63	202.023
757	2.444	60	30	30	0.351644	0.420641	3.43116	54.1378	286.686	273.196	292.235	106.535	1785.98	119.565	738.542	106.535	1785.98	22.3871	159.681	234.377	286.686	366.956	533.849	913.76	132.579
988	2.433	60	30	30	-0.315019	0.45503	3.29895	31.7492	298.895	346.158	259.439	122.961	1718.46	144.287	763.198	122.961	1718.46	13.1139	165.126	217.206	298.895	474.27	767.253	934.314	257.064
573	2.431	60	30	30	5.33167	0.000739853	6.84592	38.3175	348.271	288.962	751.83	172.64	1605.08	172.64	704.797	186.998	1605.08	5.01702	187.571	240.363	348.271	751.704	1050.17	1324.68	511.341
425	2.424	60	30	30	1.92799	0.18958	4.61372	50.687	283.041	265.573	295.121	92.3652	1181.49	130.322	436.416	92.3652	1181.49	33.1581	161.51	228.103	283.041	336.757	427.399	756.227	108.654
755	2.42	60	30	30	1.60186	0.160788	3.18971	24.8433	300.132	304.415	296.309	135.392	1227.14	135.392	499.796	170.534	1227.14	16.9617	192.947	238.875	300.132	381.934	505.755	754.287	143.059
831	2.404	60	30	30	1.53656	0.221278	4.62082	68.3957	298.16	294.044	308.758	99.0057	1881.46	169.185	947.025	99.0057	1881.46	27.2809	193.584	227.759	298.16	434.353	773.239	1071.63	206.594
549	2.402	60	30	30	1.55858	0.252361	3.89356	34.8143	280.526	266.246	299.34	110.946	1443.26	110.946	618.229	133.169	1443.26	17.9728	164.46	221.98	280.526	425.12	626.722	939.692	203.141
557	2.395	60	30	30	1.13655	0.367987	4.72646	45.647	304.472	304.472	301.606	119.411	1416.05	119.411	971.303	144.81	1416.05	19.9919	175.408	234.455	304.472	397.72	711.873	988.223	163.264
985	2.392	60	30	30	1.21017	0.290236	3.50905	48.27	293.811	276.744	309.791	131.139	1659.32	148.458	768.018	131.139	1659.32	25.3593	164.36	217.317	293.811	380.012	501.535	883.964	162.695
298	2.382	60	30	30	0.756342	0.345153	2.87243	50.9594	281.969	300.92	268.926	108.165	2561.88	108.165	623.427	124.364	2561.88	26.8562	175.478	225.72	281.969	369.588	576.729	767.904	143.867
428	2.374	60	30	30	1.17624	0.341049	2.84489	48.2492	281.227	293.688	270.349	113.74	1811.59	122.191	573.396	113.74	1811.59	28.7806	180.825	210.944	281.227	400.132	583.057	958.686	189.187
778	2.361	60	30	30	4.30948	0.000224673	7.65568	52.3817	334.858	320.092	759.616	165.317	1991.72	165.317	492.547	187.415	1991.72	9.93512	212.526	246.803	334.858	757.69	1048.64	1165.86	510.887
137	2.36	60	30	30	5.46429	0.000150536	8.69744	43.1841	324.923	282.213	721.249	126.708	1508.21	169.771	436.899	126.708	1508.21	8.60464	217.1	235.666	324.923	715.127	1068.95	1156.17	479.46
937	2.353	60	30	30	2.63535	0.0426637	3.5021	45.9996	265.483	221.203	278.403	123.604	1235.66	123.604	554.611	136.093	1235.66	23.4327	156.147	186.864	265.483	368.897	536.851	852.281	182.033
543	2.346	60	30	30	0.527324	0.483392	3.18092	40.4545	272.567	272.567	270.476	121.75	1201.74	172.461	748.4	121.75	1201.74	19.2485	187.461	214.21	272.567	387.464	753.939	879.173	173.254
299	2.337	60	30	30	1.35588	0.263631	2.15428	43.2445	289.417	294.531	284.67	136.958	1205.86	148.735	466.735	136.958	1205.86	28.1088	174.159	221.485	289.417	355.212	427.175	830.995	133.727
192	2.334	60	30	30	0.44552	0.483357	5.09289	56.0763	274.68	288.621	259.742	150.285	1917.32	170.318	537.251	150.285	1917.32	21.229	177.496	220.726	274.68	417.262	587.783	825.122	196.535
821	2.332	60	30	30	0.805756	0.50477	2.18607	47.1554	274.8	295.113	265.498	169.379	1268.47	169.379	474.526	172.085	1268.47	32.3828	190.141	233.785	274.8	335.858	481.301	799.063	102.074
211	2.327	60	30	30	7.07001	2.4156e-06	6.80285	45.4784	306.892	243.594	724.784	139.516	1480.94	139.516	529.985	157.052	1480.94	0	179.489	228.239	306.892	723.619	1059.22	1242.85	495.38
648	2.327	60	30	30	3.9176	0.00186733	6.45992	39.0422	339.672	270.534	597.009	128.749	2251.2	128.749	992.022	148.937	2251.2	6.11501	160.662	231.499	339.672	713.742	999.628	1175.62	482.243
661	2.327	60	30	30	1.39962	0.2966	3.63141	39.4049	308.049	314.292	297.907	125.86	1612.93	125.86	743.975	152.848	1612.93	18.1473	169.169	202.714	308.049	403.726	744.129	945.862	201.012
287	2.325	60	30	30	1.28262	0.397782	4.79832	61.2434	286.251	292.898	268.993	103.001	1389.15	103.001	617.799	126.948	1389.15	29.6776	179.025	210.744	286.251	371.782	640.502	992.355	161.038
51	2.301	60	30	30	1.04329	0.303646	2.1598	38.5549	287.799	271.53	289.843	113.688	1588.2	158.595	627.597	113.688	1588.2	20.6727	163.751	219.434	287.799	380.221	550.506	1075.39	160.787
395	2.296	60	30	30	2.09549	0.0930051	3.18344	39.8526	256.254	248.744	261.577	123.964	1144.9	123.964	459.007	160.166	1144.9	25.627	176.244	200.413	256.254	352.774	434.543	839.672	152.361
505	2.282	60	30	30	4.89925	0.000753884	9.72852	54.3517	335.341	266.096	752.698	150.713	1912.13	150.713	1042.93	193.521	1912.13	2.94952	194.082	226.273	335.341	876.893	1402.37	1414.19	650.62
205	2.281	60	30	30	0.845687	0.437009	2.89513	39.015	299.894	310.358	290.939	134.786	2034.12	153.301	726.29	134.786	2034.12	19.4504	181.032	211.721	299.894	438.054	567.358	1003.7	226.332
999	2.28	60	30	30	1.8742	0.134824	5.70345	70.0229	284.089	280.707	285.491	147.211	2007.24	156.143	888.302	147.211	2007.24	30.3608	193.193	224.018	284.089	396.284	686.085	915.918	172.266
484	2.278	60	30	30	0.560912	0.314129	3.30672	43.7579	306.523	321.949	295.715	143.411	1338.19	143.411	656.134	157.569	1338.19	29.7894	199.852	246.786	306.523	397.89	686.003	1143.94	151.103
226	2.273	60	30	30	0.961333	0.362877	2.85646	59.6592	275.212	276.435	259.04	111.338	1811.83	111.338	672.495	124.065	1811.83	28.8315	185.431	225.078	275.212	378.661	675.905	966.783	153.583
833	2.271	60	30	30	3.42548	0.0202213	5.24589	23.4759	401.014	365.079	765.75	135.243	1663.92	135.243	677.784	183.126	1663.92	2.47951	212.051	271.008	401.014	751.424	1011.23	1184.06	480.416
33	2.27	60	30	30	1.79497	0.212244	3.17301	35.0969	264.118	247.385	287.329	138.203	1241.11	138.203	636.683	152.501	1241.11	19.7681	168.733	198.375	264.118	372.454	512.477	855.907	174.08
107	2.26	60	30	30	1.02709	0.329457	6.34732	82.006	245.554	238.408	253.912	114.732	957.786	163.516	470.724	114.732	957.786	31.4434	167.365	200.094	245.554	355.661	479.689	889.942	155.567
745	2.26	60	30	30	1.79164	0.189267	3.98177	66.1428	273.108	261.754	284.315	92.8195	1856.78	159.807	499.769	92.8195	1856.78	27.3283	178.151	200.865	273.108	367.641	431.781	551.921	166.776
352	2.25	60	30	30	0.55494	0.472723	3.12627	35.9523	288.097	285.537	303.34	122.314	1170.94	200.463	459.693	122.314	1170.94	20.7168	197.931	221.51	288.097	371.926	484.392	814.646	150.415
413	2.244	60	30	30	0.382972	0.468812	3.36452	34.3642	282.955	291.07	273.078	120.749	1244.21	120.749	579.779	124.823	1244.21	20.131	159.727	222.658	282.955	376.439	579.933	907.403	153.782
599	2.241	60	30	30	0.38844	0.662623	2.95041	42.7617	294.575	296.317	290.822	117.269	1979.57	134.949	792.37	117.269	1979.57	15.9056	159.01	211.087	294.575	415.575	731.135	811.449	204.487
621	2.222	60	30	30	1.31742	0.249985	4.16092	65.1613	279.767	276.081	302.587	161.895	2021	161.895	920.39	165.88	2021	34.4362	184.273	218.07	279.767	365.638	924.372	1061.47	147.568
693	2.218	60	30	30	5.3504	7.08958e-05	7.80443	34.7913	300.655	234.999	738.1	111.766	1480.11	111.766	779.361	145.585	1480.11	5.74248	170.999	230.266	300.655	780.439	1133.64	1255.07	550.173
787	2.213	60	30	30	0.332027	0.520148	3.47945	60.9314	265.009	268.314	248.131	105.858	1713.35	127.521	451.833	105.858	1713.35	23.4338	166.347	214.361	265.009	325.797	432.678	512.868	111.436
73	2.209	60	30	30	0.960132	0.302107	4.04959	31.3514	258.894	256.341	262.95	84.5174	1165.13	135.238	441.412	84.5174	1165.13	10.1007	154.02	196.801	258.894	393.919	548.605	614.689	197.117
392	2.208	60	30	30	0.75942	0.427395	2.77796	28.8431	273.338	322.172	264.873	141.184	1059.72	141.184	511.245	169.349	1059.72	17.2479	186.937	205.847	273.338	377.01	532.682	956.255	171.163
588	2.196	60	30	30	2.3038	0.0852533	3.63803	34.8483	272.077	261.434	277.415	103.611	1386.21	104.288	389.079	103.611	1386.21	16.5482	158.919	211.875	272.077	341.133	445.983	550.081	129.258
276	2.189	60	30	30	0.792117	0.452234	2.82956	63.4332	263.84	310.985	244.638	75.7394	1414.41	75.7394	432.694	90.3646	1414.41	32.1904	163.272	209.03	263.84	355.565	418.623	751.12	146.535
494	2.183	60	30	30	1.30836	0.319325	2.27489	33.7299	290.988	275.257	293.626	102.734	1874.7	133.171	506.821	102.734	1874.7	15.9284	165.968	210.812	290.988	387.192	463.313	702.341	176.381
982	2.183	60	30	30	1.86816	0.187082	4.71434	74.6824	253.185	245.53	329.854	125.453	1177.94	125.453	572.143	126.88	1177.94	20.2865	165.609	219.794	253.185	361.579	549.005	594.714	141.785
302	2.179	60	30	30	1.97841	0.147087	4.2904	37.499	289.926	280.698	326.408	101.902	1656.53	138.66	778.385	101.902	1656.53	19.3778	162.634	227.4	289.926	408.879	778.424	833.941	181.48
212	2.171	60	30	30	0.429569	0.507792	2.36266	46.1394	265.928	273.972	250.902	145.455	1163.31	156.287	467.506	145.455	1163.31	23.7954	175.625	214.628	265.928	310.193	390.222	630.232	95.5651
807	2.14	60	30	30	0.0385812	0.512925	2.65579	34.4673	298.258	300.757	278.251	135.513	1580.29	140.574	559.068	135.513	1580.29	15.0651	176.23	209.546	298.258	374.207	485.139	853.143	164.661
202	2.129	60	30	30	6.4055	1.6379e-05	5.4268	44.8505	438.07	289.498	826.249	111.289	2735.51	111.289	988.656	158.857	2735.51	5.34688	191.376	265.866	438.07	895.066	1186.46	1307.58	629.2
867	2.103	60	30	30	0.652539	0.434074	2.90876	49.7005	282.355	287.793	279.487	126.706	1502.09	172.335	659.246	126.706	1502.09	31.4316	196.621	238.981	282.355	358.194	612.975	989.95	119.213
378	2.101	60	30	30	2.43528	0.0463363	3.79876	42.0006	257.735	248.648	284.388	125.79	1048.99	125.79	621.636	140.449	1048.99	22.8886	171.029	209.405	257.735	355.332	564.734	632.284	145.928
268	2.1	60	30	30	1.44257	0.354898	4.0764	62.2496	269.905	249.152	297.178	110.682	1372.6	117.571	652.597	110.682	1372.6	16.1448	162.794	211.183	269.905	388.229	542.104	690.273	177.046
774	2.098	60	30	30	1.26585	0.278094	2.91809	36.9986	279.797	275.975	280.783	140.447	1144.51	153.305	507.693	140.447	1144.51	21.5119	171.723	200.813	279.797	344.256	451.849	799.784	143.443
870	2.096	60	30	30	4.35209	0.000384586	10.4511	83.5704	305.719	262.926	892.601	128.47	1677.68	144.573	530.999	128.47	1677.68	10.6137	162.461	226.662	305.719	878.909	1184.07	1376.14	652.247
789	2.095	60	30	30	0.488898	0.369695	3.09459	27.8497	311.168	299.037	311.975	134.623	1323.37	134.623	695.892	136.774	1323.37	18.5421	189.946	237.931	311.168	378.435	481.365	910.075	140.504
913	2.089	60	30	30	1.69599	0.194501	3.77571	80.5058	272.053	264.176	282.945	101.225	2332.02	101.225	682.551	138.539	2332.02	38.0106	192.16	225.634	272.053	403.084	607.417	1114.73	177.45
660	2.088	60	30	30	2.12231	0.133776	3.4007	36.9306	275.412	259.364	308.906	105.526	1298.69	105.526	683.448	147.427	1298.69	19.8613	153.62	213.687	275.412	383.597	569.169	934.293	169.91
950	2.074	60	30	30	1.74586	0.148434	4.0862	45.4977	268.721	251.334	279.485	101.959	1384.4	101.959	530.897	136.755	1384.4	22.4902	171.53	205.09	268.721	357.597	494.244	687.457	152.508
723	2.067	60	30	30	2.14444	0.0791003	4.13846	55.8136	286.409	264.237	317.08	98.2397	1530.05	98.2397	547.64	159.406	1530.05	23.7431	191.042	214.322	286.409	390.441	507.637	766.038	176.119
934	2.066	60	30	30	0.76672	0.436479	2.33067	37.3678	319.008	320.846	315.781	116.235	1201.64	164.041	886.716	116.235	1201.64	22.3623	166.807	223.571	319.008	387.885	748.901	1069.16	164.314
663	2.058	60	30	30	1.15143	0.286978	2.88898	57.019	267.639	275.97	262.558	94.4232	2610.81	94.4232	595.089	132.916	2610.81	33.0377	174.203	215.022	267.639	348.687	506.11	1067.31	133.665
695	2.043	60	30	30	1.19311	0.282813	3.2536	44.6405	286.265	284.744	294.603	130.504	1415	131.241	666.818	130.504	1415	18.1377	172.254	214.108	286.265	352.851	559.483	853.538	138.743
853	2.037	60	30	30	1.17086	0.290622	4.64689	46.4437	245.566	239.544	280.847	110.286	1234.32	142.129	599.391	110.286	1234.32	18.2226	176.319	200.909	245.566	350.241	472.729	745.127	149.332
527	2.03	60	30	30	1.65455	0.275621	3.42331	43.8617	248.896	243.116	286.996	132.914	1257.6	153.576	384.068	132.914	1257.6	14.9787	167.395	207.289	248.896	325.379	377.663	482.163	118.09
689	2.03	60	30	30	1.40848	0.266068	3.70322	50.0985	294.737	302.21	292.238	136.404	1321.47	136.404	742.661	145.533	1321.47	28.5026	192.277	245.174	294.737	383.136	752.584	911.076	137.962
692	2.027	60	30	30	1.77589	0.158453	3.58001	46.5596	299.671	255.2	308.829	103.223	1262.04	103.223	798.052	118.866	1262.04	21.9105	176.204	228.371	299.671	423.713	734.201	1086.37	195.342
887	2.024	60	30	30	-0.574216	0.401057	2.837	43.9798	280.965	292.631	271.949	89.9943	1452.12	156.95	754.637	89.9943	1452.12	20.9524	160.429	221.503	280.965	373.862	518.588	796.605	152.36
490	2.022	60	30	30	0.394284	0.426383	3.28261	36.1305	285.927	290.318	273.399	135.408	1857.4	151.973	626.783	135.408	1857.4	18.0248	164.729	205.57	285.927	405.576	547.798	934.985	200.006
976	2.02	60	30	30	0.741931	0.404006	3.87306	47.3761	276.479	283.446	251.01	143.904	1350.2	143.904	530.355	151.551	1350.2	23.8308	182.012	215.96	276.479	366.77	498.269	857.044	150.81
539	2.016	60	30	30	0.965624	0.376097	2.28553	37.1765	255.675	259.342	255.675	99.441	2218.19	99.441	598.528	128.238	2218.19	19.9737	154.271	201.352	255.675	332.974	438.833	620.066	131.622
143	2.005	60	30	30	0.86065	0.454933	3.00344	40.9828	284.326	284.326	283.435	128.25	1190.75	128.25	580.08	141.289	1190.75	19.7672	189.843	219.173	284.326	369.397	492.646	708.434	150.224
234	2	60	30	30	-0.184594	0.486923	2.73767	54.2224	288.367	317.133	280.498	75.861	1641.81	139.955	1005.51	75.861	1641.81	29.7872	183.975	242.47	288.367	379.711	690.649	1032.95	137.241
708	1.997	60	30	30	0.862892	0.357125	3.23139	58.275	260.377	272.594	249.195	118.095	1572.99	125.639	617.854	118.095	1572.99	26.5333	143.122	205.262	260.377	333.463	434.955	588.442	128.201
238	1.979	60	30	30	0.762199	0.3052	2.98933	38.0774	293.865	314.241	284.41	125.394	1493.31	132.148	638.093	125.394	1493.31	22.1805	184.053	219.134	293.865	397.157	630.34	921.629	178.023
885	1.976	60	30	30	-0.262542	0.373102	2.25428	33.91	307.469	355.114	299.971	113.605	1338.8	118.083	1004.43	113.605	1338.8	18.802	185.381	219.472	307.469	464.328	721.111	1221.59	244.856
852	1.96	60	30	30	2.10994	0.143058	3.46468	49.3142	277.992	263.775	292.347	122.063	1566.05	122.063	523.736	172.395	1566.05	30.7909	178.132	215.269	277.992	382.445	510.52	1004.28	167.176
890	1.96	60	30	30	-0.154648	0.443474	2.22069	34.4489	318.483	358.965	279.503	119.963	2439.42	119.963	720.564	120.003	2439.42	20.3816	179.208	211.878	318.483	462.768	707.511	1064.18	250.89
24	1.952	60	30	30	2.87874	0.0894364	5.60756	31.0912	370.637	341.923	611.403	159.305	1609.55	168.216	1131.88	159.305	1609.55	1.19954	196.841	255.096	370.637	744.183	1102.07	1118.12	489.087
445	1.937	60	30	30	-1.34871	0.310583	1.6846	38.9935	287.025	325.986	230.426	100.228	1970.21	155.854	644.628	100.228	1970.21	20.2023	164.813	218.865	287.025	382.259	626.338	861.517	163.394
312	1.935	60	30	30	1.35904	0.318908	4.812	35.1302	301.014	306.875	279.552	119.315	1316.15	119.315	727.381	164.51	1316.15	8.41522	199.291	229.15	301.014	484.825	735.339	1158.74	255.675
992	1.933	60	30	30	1.85136	0.156646	2.41221	62.9757	255.397	241.628	264.909	123.292	2429.67	150.831	474.86	123.292	2429.67	30.3738	175.267	210.086	255.397	326.967	403.096	493.188	116.88
90	1.931	60	30	30	1.77836	0.130647	3.42316	43.8018	251.131	237.627	304.7	125.664	1627.51	139.039	539.634	125.664	1627.51	19.5859	150.16	205.948	251.131	361.309	454.877	576.661	155.36
777	1.92	60	30	30	3.94174	0.0065703	8.87799	41.7155	312.676	278.695	683.763	142.987	1503.11	145.277	1010.75	142.987	1503.11	4.06926	185.798	236.235	312.676	781.052	1130.01	1365.65	544.817
846	1.919	60	30	30	0.0593252	0.482328	2.82477	47.5482	274.353	274.344	280.358	113.626	1747.63	122.947	427.589	113.626	1747.63	18.6449	158.146	227.925	274.353	330.752	417.165	531.738	102.827
58	1.869	60	30	30	1.29134	0.245323	3.10878	40.8638	266.793	266.793	265.967	126.009	1235.29	126.009	525.924	164.687	1235.29	21.5495	186.431	210.013	266.793	353.639	465.122	750.945	143.626
328	1.841	60	30	30	3.49819	0.0513945	7.99239	41.2209	320.927	308.649	633.697	138.437	2299.02	172.712	1010.82	138.437	2299.02	8.46442	208.543	249.709	320.927	758.229	1011.54	1072.62	508.52
652	1.807	60	30	30	1.10793	0.34307	2.25702	42.8687	284.76	281.379	286.088	138.922	1770.35	141.398	471.17	138.922	1770.35	24.4398	179.235	226.738	284.76	364.98	463.189	587.51	138.242
412	1.805	60	30	30	0.549854	0.559374	3.60981	45.2249	290.052	306.282	266.408	95.8396	1076.95	95.8396	746.853	125.356	1076.95	22.3652	153.052	228.919	290.052	383.472	605.073	816.014	154.552
811	1.802	60	30	30	1.2501	0.31266	3.06405	50.0985	247.987	238.932	283.209	97.8984	1481.34	119.521	577.758	97.8984	1481.34	27.1454	151.091	181.692	247.987	339.679	570.702	753.831	157.987
195	1.799	60	30	30	0.283505	0.669567	1.9072	26.7736	298.982	324.582	282.811	152.161	1129.99	154.363	500.072	152.161	1129.99	17.6835	179.062	210.203	298.982	381.29	499.713	695.565	171.087
965	1.79	60	30	30	2.60369	0.0232438	2.70596	29.2907	264.501	248.179	288.533	123.52	1194.71	123.52	546.215	152.703	1194.71	24.0325	158.116	210.555	264.501	332.479	415.556	773.767	121.924
528	1.779	60	30	30	0.675588	0.298299	2.58989	99.365	252.225	263.114	237.191	122.917	2619.25	122.917	574.496	141.397	2619.25	34.0681	168.805	191.737	252.225	301.724	401.658	584.814	109.987
711	1.779	60	30	30	1.29939	0.351975	2.49951	41.4867	290.867	277.815	303.519	135.317	1461.04	135.317	738.977	156.031	1461.04	20.0946	172.381	228.665	290.867	368.398	471.624	749.059	139.733
556	1.751	60	30	30	1.39411	0.218146	3.46828	48.5852	278.941	282.957	273.096	124.373	1604.24	124.373	575.025	192.567	1604.24	21.9706	196.573	239.217	278.941	413.136	534.041	759.228	173.92
502	1.748	60	30	30	0.257058	0.672898	2.57938	39.1214	284.127	285.696	263.96	127.613	1619.47	147.666	699.735	127.613	1619.47	19.4755	183.83	214.188	284.127	387.288	575.187	937.715	173.1
161	1.746	60	30	30	2.16102	0.0567904	2.12936	28.5335	268.829	260.502	274.663	99.3771	1038.04	99.3771	490.055	139.625	1038.04	18.1645	170.466	204.298	268.829	329.462	437.723	502.933	125.165
18	1.745	60	30	30	1.20004	0.313461	3.10796	32.579	254.623	251.93	254.623	111.326	2399.53	111.326	493.953	112.185	2399.53	10.7318	184.852	206.302	254.623	360.886	444.068	608.995	154.585
627	1.736	60	30	30	0.486749	0.566615	3.48728	40.0255	291.338	321.311	240.227	126.85	1131.55	139.454	472.874	126.85	1131.55	26.2559	145.422	213.576	291.338	363.321	470.411	818.994	149.745
71	1.73	60	30	30	1.30944	0.31239	3.23688	33.0203	286.918	286.918	293.199	116.694	1308.94	143.885	511.222	116.694	1308.94	19.6719	197.775	237.692	286.918	374.505	531.465	582.955	136.813
163	1.729	60	30	30	-0.690084	0.346807	2.1228	18.1236	302.8	339.422	261.149	143.645	1119.95	143.645	634.45	145.785	1119.95	8.29504	178.518	212.066	302.8	424.434	596.321	992.456	212.367
535	1.728	60	30	30	0.464656	0.448634	2.96494	58.071	284.061	312.052	265.469	135.617	1368.83	175.4	523.427	135.617	1368.83	32.6	194.85	232.425	284.061	346.633	520.913	748.664	114.208
168	1.706	60	30	30	0.887579	0.394003	2.44478	27.779	287.44	287.44	296.78	121.269	1252.67	133.267	430.788	121.269	1252.67	14.545	183.578	216.234	287.44	343.886	407.742	475.133	127.651
625	1.692	60	30	30	-0.225415	0.450651	1.89107	24.5426	307.341	326.228	297.807	89.6031	1804.04	116.681	557.542	89.6031	1804.04	13.4355	200.637	230.388	307.341	440.856	558.585	709.446	210.468
640	1.666	60	30	30	2.79394	0.0398581	3.00212	19.5028	271.166	238.458	295.394	95.8671	1102.26	95.8671	395.204	147.851	1102.26	8.2348	177.471	202.775	271.166	343.517	407.334	470.452	140.742
800	1.659	60	30	30	0.896294	0.36234	4.59235	41.7651	249.994	257.484	244.108	110.421	1215.94	131.594	730.38	110.421	1215.94	18.3584	172.087	196.988	249.994	386.09	595.199	899.563	189.102
118	1.635	60	30	30	0.532451	0.442952	1.90837	39.9983	260.205	265.846	253.155	128.176	1660.42	132.972	552.737	128.176	1660.42	26.6942	172.321	218.802	260.205	343.848	543.052	920.924	125.047
87	1.631	60	30	30	0.830111	0.356065	2.88394	37.7313	245.273	241.398	247.183	122.512	1204.72	123.662	470.189	122.512	1204.72	17.9087	152.571	191.328	245.273	294.895	383.093	414.431	103.567
130	1.619	60	30	30	0.207807	0.44353	5.1681	63.9153	278.705	293.484	250.098	127.431	1594.59	142.008	608.884	127.431	1594.59	25.8723	183.636	219.741	278.705	421.708	563.523	878.644	201.967
315	1.618	60	30	30	0.584752	0.563292	3.43022	38.3624	302.767	294.692	314.255	117.865	1000.32	170.743	941.557	117.865	1000.32	21.7753	171.109	234.372	302.767	371.601	542.005	924.136	137.229
478	1.608	60	30	30	1.06694	0.365388	2.41261	28.0808	310.376	313.235	301.353	114.393	1548.84	131.938	616.554	114.393	1548.84	15.6639	177.755	207.077	310.376	384.885	539.802	628.273	177.808
579	1.607	60	30	30	-0.769332	0.436361	2.7686	37.4722	287.25	294.081	276.387	114.434	1684.5	169.316	868.039	114.434	1684.5	12.2182	163.559	207.038	287.25	430.245	644.401	1049.63	223.207
972	1.606	60	30	30	0.242751	0.65164	1.88479	57.8129	283.287	289.203	274.887	146.535	2156.71	146.535	655.843	165.602	2156.71	30.4111	198.759	237.817	283.287	379.179	627.576	1121.17	141.362
764	1.605	60	30	30	0.851547	0.443417	2.28705	41.128	301.167	291.639	305.799	115.987	1538.81	115.987	674.904	132.371	1538.81	17.4458	163.977	212.431	301.167	418.665	573.112	810.459	206.234
365	1.601	60	30	30	0.654078	0.507204	2.84552	39.0272	256.971	255.547	266.869	121.528	1759.17	150.253	896.483	121.528	1759.17	20.1868	178.141	197.616	256.971	331.132	439.402	899.183	133.515
186	1.581	60	30	30	-0.227158	0.610198	2.75185	50.9275	280.346	291.281	253.68	142.826	1367.83	178.623	755.053	142.826	1367.83	30.7771	186.112	224.987	280.346	340.289	548.891	949.871	115.302
732	1.569	60	30	30	-0.0724941	0.51553	2.79554	36.5487	289.658	289.494	299.065	80.6784	1704.93	168.946	606.537	80.6784	1704.93	19.384	175.977	251.675	289.658	393.268	473.48	687.043	141.593
618	1.562	60	30	30	0.636969	0.553691	1.91739	25.7902	285.405	300.581	285.405	133.376	1493.43	175.415	569.374	133.376	1493.43	17.9918	205.06	240.319	285.405	368.916	489.829	740.459	128.597
578	1.555	60	30	30	0.998116	0.463023	1.98451	40.0684	283.284	280.298	286.479	120.073	1413.77	147.195	766.523	120.073	1413.77	25.8829	173.807	208.73	283.284	362.767	517.109	1022.1	154.037
410	1.543	60	30	30	0.505774	0.504662	2.27416	32.2894	302.339	339.634	273.681	113.435	1225.89	133.965	599.032	113.435	1225.89	21.299	182.126	221.169	302.339	383.229	581.089	929.802	162.059
904	1.535	60	30	30	1.49761	0.236434	3.13685	48.2848	293.617	318.522	286.19	123.84	1935.33	123.84	636.624	136.661	1935.33	31.5453	188.752	245.967	293.617	428.04	571.858	1096.91	182.073
794	1.534	60	30	30	0.276682	0.522204	2.18527	20.6309	309.458	312.522	298.615	138.038	1420.99	145.55	574.816	138.038	1420.99	12.2624	168.302	216.58	309.458	390.071	557.038	681.73	173.491
240	1.53	60	30	30	-0.250621	0.480538	3.22837	27.626	353.638	369.164	277.857	117.666	1561.06	206.075	668.871	117.666	1561.06	12.0714	192.59	231.632	353.638	469.498	629.217	895.339	237.866
235	1.528	60	30	30	1.74111	0.184897	2.75826	31.7841	271.958	261.431	288.996	87.069	1147.66	126.031	592.665	87.069	1147.66	20.8431	167.494	208.324	271.958	354.976	465.501	613.268	146.652
461	1.515	60	30	30	0.836253	0.317367	3.72238	38.1145	262.178	245.469	270.458	108.084	1045.05	123.152	505.484	108.084	1045.05	27.0924	153.924	206.941	262.178	340.276	485.563	772.363	133.335
825	1.514	60	30	30	1.63599	0.233713	2.83716	21.8535	273.625	273.903	273.625	98.8386	905.504	118.44	575.769	98.8386	905.504	15.6924	142.182	199.259	273.625	342.237	488.349	585.954	142.978
452	1.486	60	30	30	0.655046	0.399588	3.97385	45.1774	301.829	305.504	294.392	127.148	1243.87	147.995	615.72	127.148	1243.87	19.6548	185.484	238.68	301.829	423.751	589.198	933.306	185.071
572	1.484	60	30	30	1.74583	0.239726	1.86554	24.6848	324.671	297.087	347.649	131.244	1177.58	131.244	657.688	157.983	1177.58	17.2095	173.583	215.439	324.671	396.47	524.638	940.218	181.031
59	1.482	60	30	30	-0.30159	0.48664	3.38224	46.3888	285.878	298.753	267.35	145.091	1429.06	170.121	888.977	145.091	1429.06	29.8764	176.765	229.448	285.878	368.588	781.851	893.742	139.14
780	1.481	60	30	30	0.145003	0.580532	2.48852	34.5598	255.474	255.24	255.474	113.863	1658.82	113.863	655.414	114.488	1658.82	19.4999	167.077	217.591	255.474	342.115	524.214	661.809	124.524
241	1.477	60	30	30	1.01586	0.455824	3.08658	34.4356	285.001	278.119	291.487	118.179	1967.69	118.179	848.222	145.711	1967.69	19.1947	207.262	234.201	285.001	391.035	568.837	868.547	156.834
857	1.477	60	30	30	0.402473	0.42902	3.48908	76.1722	282.263	282.946	279.657	127.462	1443.16	127.462	723.246	136.341	1443.16	33.3227	164.04	220.216	282.263	340.579	631.594	1110.65	120.363
967	1.476	60	30	30	0.742986	0.428375	2.40352	27.1504	257.845	245.673	269.323	100.595	1344.29	100.595	446.842	106.622	1344.29	13.5331	179.132	220.523	257.845	332.458	401.321	450.114	111.935
391	1.469	60	30	30	0.137393	0.548013	2.63081	26.7567	267.502	276.505	267.502	88.2522	1304.62	172.156	588.056	88.2522	1304.62	16.6543	176.602	222.897	267.502	374.179	530.353	854.204	151.282
225	1.462	60	30	30	-0.349712	0.376726	1.80327	24.4064	295.947	300.843	262.364	139.267	1317.9	155.923	476.488	139.267	1317.9	16.7621	185.478	236.607	295.947	365.356	473.622	527.891	128.749
317	1.458	60	30	30	1.09181	0.322537	3.51192	36.7421	278.854	282.957	268.071	136.367	1769.74	136.367	571.227	159.79	1769.74	19.4998	197.312	224.129	278.854	329.018	531.82	598.702	104.889
749	1.455	60	30	30	0.222805	0.635419	1.65804	32.8978	316.198	329.684	313.73	134.815	1585.65	135.654	628.619	134.815	1585.65	23.6036	184.656	253.257	316.198	405.575	565.973	886.455	152.318
813	1.453	60	30	30	-0.72231	0.541252	2.38487	41.5297	270.367	288.458	259.238	113.411	1436.11	113.535	627.689	113.411	1436.11	21.9363	175.968	231.075	270.367	411.511	617.667	1089.6	180.436
174	1.451	60	30	30	0.955062	0.433498	2.11971	41.6415	289.408	289.408	279.331	123.332	2367.94	123.332	804.538	175.884	2367.94	23.1388	189.521	218.473	289.408	405.75	514.228	1024.06	187.277
712	1.445	60	30	30	0.0464652	0.4834	1.90104	36.2071	274.437	279.477	271.519	84.8945	1412.72	84.8945	566.501	105.849	1412.72	18.9878	143.627	192.608	274.437	361.702	491.869	853.671	169.094
237	1.403	60	30	30	1.25045	0.344675	2.56945	22.9463	276.779	226.2	301.333	110.916	1123.73	121.934	578.505	110.916	1123.73	10.2315	148.663	192.468	276.779	380.198	462.871	587.05	187.731
160	1.398	60	30	30	1.15584	0.322133	2.91076	50.2798	282.93	282.93	284.546	127.849	1660.19	148.705	525.415	127.849	1660.19	23.5894	182.888	241.171	282.93	331.952	469.351	528.642	90.781
8	1.38	60	30	30	-0.432151	0.426153	1.88325	37.551	284.097	311.637	250.466	117.922	1157.08	119.544	556.24	117.922	1157.08	25.6131	180.513	219.05	284.097	362.86	555.06	749.88	143.811
173	1.374	60	30	30	0.281467	0.71767	2.47091	28.7595	288.229	288.229	293.095	106.475	2062.91	137.29	574.754	106.475	2062.91	10.9151	152.394	211.436	288.229	345.769	437.403	574.89	134.333
72	1.36	60	30	30	-0.957456	0.354994	3.71308	46.5597	290.193	316.332	263.228	134.384	1718.47	168.812	788.912	134.384	1718.47	25.6461	181.189	228.365	290.193	375.393	575.913	974.515	147.028
75	1.358	60	30	30	-0.470396	0.551127	2.6946	21.4588	318.883	329.083	292.335	107.552	1474.14	107.552	775.298	124.167	1474.14	9.61159	173.769	224.893	318.883	426.382	711.195	801.672	201.49
354	1.342	60	30	30	0.026161	0.517779	1.5894	25.8294	274.775	291.996	255.624	111.186	1087.92	120.339	510.111	111.186	1087.92	17.1651	166.807	211.25	274.775	363.217	499.905	626.544	151.967
916	1.335	60	30	30	-0.815679	0.405663	2.95778	45.647	289.398	304.886	255.809	98.8348	1794.92	216.756	586.674	98.8348	1794.92	20.0777	169.031	222.836	289.398	354.767	491.318	606.293	131.932
154	1.313	60	30	30	1.36118	0.231157	1.85387	47.8947	262.022	256.647	265.713	126.178	2222.6	126.178	562.201	141.493	2222.6	26.2975	169.22	204.61	262.022	312.429	431.423	472.988	107.819
769	1.312	60	30	30	0.863997	0.276572	2.50728	33.0076	277.412	239.711	289.23	82.0036	1349.37	130.796	662.186	82.0036	1349.37	17.3414	176.249	213.566	277.412	355.348	453.329	616.822	141.782
727	1.286	60	30	30	0.359026	0.536259	2.25985	15.6309	263.114	265.452	261.719	136.466	1386.17	136.466	547.779	143.782	1386.17	10.6548	172.709	207.161	263.114	356.336	523.601	558.78	149.175
864	1.286	60	30	30	0.381452	0.333038	1.74644	26.2715	267.321	296.387	246.85	72.9999	1992.19	72.9999	752.032	123.066	1992.19	14.8527	157.676	194.899	267.321	377.98	493.749	783.278	183.082
11	1.265	60	30	30	-0.123331	0.543639	2.51818	38.0919	266.036	271.461	251.644	136.651	1490.97	165.97	498.741	136.651	1490.97	14.2584	166.748	219.102	266.036	357.32	479.438	502.379	138.219
486	1.265	60	30	30	1.67979	0.183136	2.71611	61.8905	273.714	271.828	276.166	124.448	1973.49	124.448	551.061	167.951	1973.49	23.2423	186.892	215.94	273.714	314.014	436.367	495.16	98.0734
386	1.253	60	30	30	-0.147529	0.526048	1.72021	48.195	266.555	287.336	242.363	94.0425	1273.87	94.0425	580.506	140.095	1273.87	25.3254	165.375	208.015	266.555	321.544	544.713	838.314	113.529
363	1.247	60	30	30	1.41455	0.271655	2.69007	36.4705	264.177	255.874	267.998	139.963	1830.88	147.984	596.934	139.963	1830.88	21.4731	174.878	219.428	264.177	339.254	452.098	601.301	119.826
817	1.236	60	30	30	1.49525	0.222678	1.8836	29.0794	259.111	242.883	265.792	102.733	1386.39	109.703	421.133	102.733	1386.39	22.3328	159.122	200.704	259.111	295.953	352.594	418.187	95.2496
609	1.224	60	30	30	1.56204	0.205394	2.00521	26.7322	253.911	245.387	274.209	133.67	1143.89	133.67	555.561	135.493	1143.89	19.0106	160.51	191.238	253.911	330.891	405.789	577.232	139.652
43	1.217	60	30	30	-0.189014	0.460588	2.27456	29.0539	295.187	299.282	255.875	138.413	1305.3	138.413	771.735	140.624	1305.3	15.2727	176.42	226.084	295.187	402.053	685.533	774.709	175.97
715	1.213	60	30	30	1.53491	0.218083	2.49574	37.8086	284.116	271.153	305.364	101.568	1021.91	101.568	786.3	122.186	1021.91	23.5821	192.796	225.516	284.116	361.837	601.271	786.856	136.321
521	1.195	60	30	30	-0.888319	0.400325	2.01587	29.1113	273.939	286.967	243.6	104.941	1410.2	163.159	567.098	104.941	1410.2	15.1419	161.146	206.748	273.939	378.68	495.36	689.066	171.932
839	1.181	60	30	30	0.802669	0.332074	1.89478	21.1548	282.091	277.583	286.13	135.682	1219.17	135.682	548.141	138.674	1219.17	13.2136	174.33	219.924	282.091	343.875	465.504	564.223	123.951
385	1.177	60	30	30	1.53759	0.157313	2.54728	45.4193	283.882	270.124	293.688	125.183	985.453	125.183	658.619	142.931	985.453	34.4163	179.186	236.571	283.882	343.844	523.012	670.624	107.273
331	1.168	60	30	30	1.41224	0.230347	1.88415	19.0057	274.178	280.821	265.83	131.857	1294.07	140.649	538.915	131.857	1294.07	16.5763	160.783	201.811	274.178	348.159	458.201	547.221	146.347
351	1.168	60	30	30	3.22807	0.00918329	2.45781	10.604	271.767	253.707	302.137	107.318	499.526	107.318	379.404	158.928	499.526	3.14446	172.283	217.303	271.767	332.003	389.837	427.005	114.7
633	1.159	60	30	30	0.850297	0.447773	3.1165	41.0753	245.175	241.275	253.649	112.357	1071.76	128.212	561.997	112.357	1071.76	23.1416	148.003	216.927	245.175	302.987	413.644	510.523	86.0601
680	1.159	60	30	30	-1.00546	0.315401	2.25418	24.8126	287.474	330.723	246.01	128.136	1301.27	172.747	688.292	128.136	1301.27	17.2186	187.77	231.276	287.474	430.482	563.365	926.393	199.205
701	1.152	60	30	30	-0.361136	0.462796	2.76139	39.9037	280.154	275.513	283.658	117.239	1458.14	165.677	507.308	117.239	1458.14	17.8218	163.978	224.135	280.154	347.729	470.185	521.864	123.593
120	1.149	60	30	30	0.782098	0.423883	2.06043	48.5499	268.566	266.585	286.287	110.573	2041.18	110.573	731.044	146.708	2041.18	24.7877	166.869	206.344	268.566	335.861	612.819	834.709	129.516
275	1.149	60	30	30	0.0876618	0.711023	1.66668	25.75	276.031	299.972	270.781	138.936	1774.3	138.936	720.06	148.747	1774.3	17.4558	177.178	207.638	276.031	348.596	454.52	674.864	140.958
542	1.136	60	30	30	1.55152	0.213714	1.86336	23.4679	258.906	241.831	266.365	131.727	1247.85	145.866	552.35	131.727	1247.85	16.877	185.178	217.224	258.906	327.301	400.999	553.222	110.077
134	1.13	60	30	30	0.139434	0.535466	3.46837	21.8727	257.941	272.48	251.135	114.327	1255.16	148.836	617.77	114.327	1255.16	11.3801	185.206	213.737	257.941	364.792	515.333	617.848	151.055
772	1.105	60	30	30	0.197108	0.594402	2.89316	24.4262	324.931	350.04	289.831	115.855	1280.46	141.866	726.742	115.855	1280.46	13.5365	195.047	237.554	324.931	429.199	690.393	757.183	191.644
655	1.09	60	30	30	1.45631	0.301625	3.29384	15.8606	262.057	262.057	264.994	141.114	607.596	141.114	453.478	144.046	607.596	5.66901	168.691	206.73	262.057	328.22	415.944	463.634	121.49
555	1.08	60	30	30	-0.644662	0.491611	1.70018	16.3165	300.422	347.687	268.485	138.432	1253.54	138.432	591.049	177.315	1253.54	10.437	188.07	220.063	300.422	424.294	520.478	600.678	204.231
873	1.075	60	30	30	1.20724	0.317183	3.87014	14.7411	256.788	256.787	256.788	157.01	1176.18	157.01	431.797	163.218	1176.18	8.73031	183.899	218.994	256.788	369.871	418.658	448.759	150.877
83	1.067	60	30	30	1.18789	0.297068	2.29203	22.0021	270.725	270.725	271.843	138.345	1043.08	138.345	504.005	154.737	1043.08	14.0044	180.707	215.821	270.725	350.477	418.772	505.317	134.656
56	1.058	60	30	30	0.61684	0.499021	3.32814	37.588	278.145	287.028	272.939	134.523	1317.97	172.001	607.529	134.523	1317.97	13.4144	184.233	231.757	278.145	339.616	443.236	483.705	107.858
339	1.045	60	30	30	-1.10528	0.319842	2.30853	33.1753	269.394	306.816	264.315	110.08	1818.18	134.132	665.038	110.08	1818.18	14.9734	169.167	225.235	269.394	389.244	486.453	682.659	164.008
601	1.036	60	30	30	1.62196	0.30407	2.76116	14.0028	254.753	243.451	268.544	125.638	953.625	144.003	542.441	125.638	953.625	10.766	172.573	213.718	254.753	321.387	420.372	491.594	107.669
694	1.031	60	30	30	0.207337	0.486825	2.21168	28.0841	277.293	260.257	286.656	116.274	1418.91	146.704	709.044	116.274	1418.91	16.5285	185.044	216.99	277.293	348.176	460.642	696.522	131.186
25	1.012	60	30	30	0.644208	0.476718	2.39005	30.1541	265.862	257.013	284.738	122.26	1537.81	129.339	736.654	122.26	1537.81	17.804	178.98	225.519	265.862	381.592	581.596	742.469	156.073
776	1.006	60	30	30	-0.0385184	0.537444	2.1215	24.1186	244.056	249.288	242.666	129.23	1234.64	129.23	671.125	130.62	1234.64	12.9832	162.921	193.99	244.056	324.253	432.879	562.42	130.264
99	1.005	60	30	30	1.72239	0.218283	3.1611	38.3527	250.389	238.263	279.526	136.776	1430.58	136.776	644.667	176.556	1430.58	18.3772	183.712	206.27	250.389	352.211	426.672	486.334	145.941
155	0.985	60	30	30	-0.0537879	0.462941	3.01022	31.0569	264.036	287.066	259.468	89.5091	1750.97	153.941	518.282	89.5091	1750.97	18.6814	200.975	226.011	264.036	366.93	464.007	519.964	140.919
514	0.981	60	30	30	0.066722	0.330816	2.70583	20.8163	274.281	295.36	256.02	118.146	859.282	132.791	489.66	118.146	859.282	15.6207	184.138	223.958	274.281	321.811	420.224	496.053	97.8533
637	0.976	60	30	30	0.32373	0.579099	3.50823	36.6116	280.427	277.548	303.085	115.395	1281.58	115.395	1079.04	155.416	1281.58	19.0957	207.155	228.446	280.427	373.593	653.224	687.007	145.147
638	0.973	60	30	30	0.279651	0.457114	1.79713	41.0425	282.066	287.13	261.909	134.439	1644.42	134.439	580.853	156.133	1644.42	26.5919	182.96	222.411	282.066	354.029	452.987	595.086	131.618
906	0.962	60	30	30	-0.216893	0.535251	1.69359	30.7819	266.306	283.371	262.385	117.745	2247.42	125.487	711.217	117.745	2247.42	15.8224	178.364	211.099	266.306	356.719	579.062	729.392	145.62
646	0.951	60	30	30	-0.792814	0.304296	2.67329	52.702	280.681	316.378	270.431	148.191	1203.08	162.207	641.979	148.191	1203.08	21.394	184.648	214.083	280.681	352.836	509.988	645.345	138.752
675	0.925	60	30	30	1.19723	0.378453	1.72952	18.9176	256.691	248.905	256.691	123.581	1060.34	130.303	439.37	123.581	1060.34	16.1511	172.043	203.869	256.691	329.975	395.547	430.538	126.106
82	0.918	60	30	30	0.290836	0.487018	2.19327	17.0614	238.015	230.398	247.129	141.963	1281.83	144.642	470.884	141.963	1281.83	10.9912	166.431	201.364	238.015	329.787	440.35	466.348	128.423
603	0.912	60	30	30	0.395113	0.445647	1.91398	36.2696	310.237	349.605	294.678	130.512	1314.36	130.512	617.358	154.645	1314.36	16.6057	179.886	232.685	310.237	413.161	520.448	695.159	180.476
575	0.894	60	30	30	-0.640451	0.46277	1.44373	22.3485	294.219	334.612	260.706	129.126	1304.81	166.19	718.055	129.126	1304.81	6.23808	168.099	208.413	294.219	463.765	693.171	1125.72	255.352
762	0.888	60	30	30	0.693451	0.447509	2.96459	25.3012	237.595	232.003	247.182	129.983	1100.88	157.489	591.987	129.983	1100.88	10.9586	167.382	189.312	237.595	292.201	384.293	539.542	102.889
541	0.88	60	30	30	0.314648	0.48546	2.49414	27.7244	271.132	293.812	225.455	129.063	1550.98	159.486	475.03	129.063	1550.98	14.2326	179.309	203.101	271.132	347.641	400.748	454.203	144.54
57	0.878	60	30	30	-0.280194	0.439306	2.25609	17.6707	244.626	243.283	246.314	119.804	1212.85	154.489	398.64	119.804	1212.85	8.31467	166.708	210.608	244.626	303.408	380.263	398.975	92.8
674	0.871	60	30	30	1.27376	0.223015	2.50896	23.3896	272.633	259.882	277.115	123.804	1083.65	123.804	776.526	178.103	1083.65	25.0478	178.05	233.89	272.633	364.244	497.408	683.365	130.355
678	0.864	60	30	30	-0.00693127	0.550078	1.56551	16.6795	281.672	307.195	249.286	128.147	1098.48	128.147	659.89	161.486	1098.48	11.882	179.985	204.545	281.672	391.973	494.263	668.9	187.428
106	0.849	60	30	30	0.289153	0.659193	2.52363	32.3179	277.137	283.964	273.625	136.802	2302.56	136.802	639.49	160.932	2302.56	9.47154	184.65	214.888	277.137	386.414	621.904	629.981	171.526
1000	0.848	60	30	30	0.313432	0.596916	1.9507	18.7483	277.27	286.912	255.711	131.307	1281.96	131.307	502.407	138.821	1281.96	11.0961	169.421	204.557	277.27	351.075	412.648	460.656	146.518
149	0.847	60	30	30	0.186367	0.474241	3.28015	22.8734	310.027	314.027	304.771	149.699	1001.85	181.509	699.246	149.699	1001.85	2.14431	185.468	218.101	310.027	437.489	595.107	904.488	219.388
228	0.826	60	30	30	0.369193	0.654067	2.66203	27.3811	261.179	267.158	255.608	146.611	1174.99	146.611	555.295	167.887	1174.99	19.6076	199.503	228.376	261.179	344.351	484.616	555.423	115.975
672	0.821	60	30	30	0.490769	0.56299	2.76166	29.8985	267.445	275.991	267.182	135.691	1065.08	149.032	902.923	135.691	1065.08	23.7207	186.379	209.272	267.445	366.59	521.319	903.393	157.317
128	0.817	60	30	30	0.0678759	0.372566	2.13338	23.6613	298.235	336.164	278.474	125.55	1436.69	143.115	581.731	125.55	1436.69	12.9838	167.412	225.918	298.235	396.914	526.2	672.028	170.996
218	0.817	60	30	30	0.424307	0.533848	2.31041	18.9764	285.346	269.58	292.143	134.51	945.549	134.51	598.081	143.171	945.549	10.7397	154.463	211.787	285.346	342.297	420.851	574.347	130.51
373	0.817	60	30	30	0.258476	0.423846	2.18171	18.8085	281.462	288.702	271.589	127.48	1232.11	127.48	474.333	169.568	1232.11	10.0936	194.312	223.576	281.462	374.764	430.556	475.404	151.188
4	0.816	60	30	30	-0.524005	0.428505	2.09082	25.88	304.047	330.686	263.002	115.759	1287.31	139.986	599.192	115.759	1287.31	14.8608	194.877	237.023	304.047	404.419	527.877	610.653	167.397
941	0.803	60	30	30	-0.681341	0.471899	2.1085	33.5501	283.392	316.9	254.664	113.255	1093.47	139.147	789.997	113.255	1093.47	27.0411	172.246	233.495	283.392	386.047	642.42	819.54	152.552
953	0.794	60	30	30	-0.964607	0.374123	1.67917	17.9434	248.14	258.962	241.91	145.476	647.098	160.861	420.297	145.476	647.098	14.4502	172.898	213.078	248.14	321.623	418.795	464.075	108.545
159	0.782	60	30	30	0.92193	0.38092	2.69984	11.5242	282.639	264.898	321.736	130.247	972.128	132.793	523.317	130.247	972.128	3.52049	191.93	224.636	282.639	388.825	438.555	518.115	164.189
851	0.771	60	30	30	-1.29589	0.370807	1.77776	32.5588	281.662	299.436	234.604	116.891	2361.01	142.049	607.389	116.891	2361.01	12.4169	169.231	204.75	281.662	378.543	440.448	550.661	173.794
753	0.77	60	30	30	0.389528	0.38558	2.89567	49.6045	291.035	300.519	279.991	132.719	1328.58	146.177	845.078	132.719	1328.58	28.9113	190.731	240.363	291.035	340.702	519.879	849.483	100.339
524	0.754	60	30	30	0.354635	0.421132	1.60958	17.5421	274.483	271.746	280.704	96.2991	1092.85	96.2991	923.488	122.181	1092.85	17.3322	153.656	219.348	274.483	377.199	563.956	818.204	157.851
277	0.75	60	30	30	0.979866	0.341117	1.89634	31.3613	262.38	251.171	274.351	134.955	1014.31	134.955	514.598	137.171	1014.31	19.2918	170.173	232.312	262.38	335.999	407.32	514.921	103.687
869	0.747	60	30	30	-0.829618	0.404993	1.64638	17.7459	261.598	268.351	260.137	93.3654	1563.31	122.383	684.937	93.3654	1563.31	12.0102	157.617	192.412	261.598	351.164	445.647	694.085	158.752
759	0.743	60	30	30	-0.962939	0.372042	1.96422	18.9414	259.45	272.051	243.431	132.329	1417.11	140.115	685.94	132.329	1417.11	11.0644	159.191	208.832	259.45	366.9	434.804	678.117	158.069
756	0.737	60	30	30	0.194836	0.475272	2.62616	36.0153	260.593	258.79	268.633	99.4426	1668.3	99.4426	700.558	131.679	1668.3	15.3211	150.554	208.584	260.593	346.388	548.575	646.91	137.804
970	0.719	60	30	30	-1.12019	0.302731	2.13236	15.7852	288.136	305.938	282.528	106.129	846.032	201.409	432.311	106.129	846.032	9.62524	196.238	227.699	288.136	337.844	421.007	438.488	110.145
617	0.717	60	30	30	-0.40964	0.353409	2.19597	18.027	251.953	275.389	226.313	110.481	1472.5	110.481	665.783	111.218	1472.5	10.2993	163.949	191.934	251.953	343.262	443.786	541.584	151.328
437	0.698	60	30	30	0.479521	0.339366	2.04114	27.9724	258.121	259.002	257.86	161.755	1480.95	161.755	534.566	172.414	1480.95	11.4154	189.499	215.827	258.121	295.157	354.479	362.909	79.3292
858	0.679	60	30	30	-0.252326	0.545834	2.81007	17.3355	295.994	300.927	273.101	85.3377	976.151	112.46	930.012	85.3377	976.151	10.3811	194.58	231.241	295.994	359.982	495.298	568.437	128.741
643	0.673	60	30	30	0.964328	0.367316	1.97386	16.9083	281.733	272.237	290.668	126.484	1314.29	126.484	524.348	150.581	1314.29	9.56263	171.333	212.588	281.733	371.083	478.75	529.243	158.494
180	0.67	60	30	30	-0.208769	0.509545	1.9568	16.121	273.568	278.354	265.827	91.3142	894.8	151.144	481.187	91.3142	894.8	11.359	174.445	213.238	273.568	316.859	379.27	467.6	103.62
248	0.664	60	30	30	0.722018	0.368804	2.29706	29.9287	255.777	254.853	255.968	86.5302	1894.64	135.028	517.977	86.5302	1894.64	10.631	167.299	203.986	255.777	314.981	404.377	452.196	110.994
959	0.652	60	30	30	-0.69737	0.319128	1.14901	12.1653	266.268	286.677	242.952	83.3653	808.054	118.341	486.539	83.3653	808.054	7.05713	158.451	197.103	266.268	312.859	373.253	479.291	115.755
297	0.646	60	30	30	-1.52208	0.251916	1.7934	18.2648	290.926	314.848	255.312	132.24	1189.15	182.05	637.771	132.24	1189.15	13.1503	178.955	231.41	290.926	394.369	495.669	646.652	162.958
150	0.63	60	30	30	-1.10255	0.389786	2.3232	20.5994	312.147	334.07	297.874	149.183	1001.36	177.567	995.076	149.183	1001.36	13.7029	212.789	258.281	312.147	413.934	519.782	792.724	155.653
626	0.617	60	30	30	-0.146275	0.465526	1.97432	27.6016	292.081	322.387	286.669	164.766	1369.13	181.701	692.739	164.766	1369.13	20.4665	213.053	246.997	292.081	379.166	611.817	704.549	132.169
871	0.611	60	30	30	-0.908982	0.385161	2.40203	21.4262	323.53	330.429	319.3	86.007	1841.48	104.085	678.502	86.007	1841.48	8.17624	150.879	233.136	323.53	423.702	587.465	664.525	190.566
533	0.571	60	30	30	-0.0959857	0.538399	2.81855	32.9027	234.837	233.1	243.626	109.523	1599.95	136.329	699.704	109.523	1599.95	15.6459	164.16	191.817	234.837	326.541	451.14	586.551	134.724
441	0.564	60	30	30	-0.206506	0.485092	1.7455	21.023	288.715	343.003	284.017	127.26	961.217	127.26	527.765	127.701	961.217	15.034	189.597	237.099	288.715	367.666	446.622	496.032	130.566
232	0.562	60	30	30	0.0342688	0.455345	2.52675	14.3617	312.146	306.848	312.146	134.165	1229.7	161.908	545.257	134.165	1229.7	8.91832	194.252	246.106	312.146	389.423	480.454	539.009	143.317
724	0.554	60	30	30	1.31892	0.227325	2.57109	18.7091	256.487	246.323	270.503	126.129	1403.19	134.746	541.549	126.129	1403.19	10.8187	156.107	208.755	256.487	349.718	465.799	520.463	140.963
808	0.552	60	30	30	-0.104511	0.686146	2.32165	11.5204	250.875	255.46	243.343	138.819	1058.15	143.919	558.906	138.819	1058.15	4.0879	172.678	205.957	250.875	331.883	393.34	430.708	125.926
830	0.551	60	30	30	-0.536842	0.478361	2.76144	47.59	240.858	247.813	230.89	82.1649	1238.36	82.1649	685.838	90.7186	1238.36	24.6348	165.921	197.926	240.858	305.204	433.535	550.63	107.278
925	0.548	60	30	30	-0.0707616	0.557534	1.94177	20.073	266.413	277.42	258.981	123.382	1352.3	149.791	610.932	123.382	1352.3	11.5461	166.279	214.989	266.413	332.717	420.295	498.373	117.728
77	0.526	60	30	30	0.615669	0.51273	2.15443	10.8663	269.474	270.928	269.474	137.715	1071.39	155.293	685.899	137.715	1071.39	6.95009	173.154	219.723	269.474	341.05	443.365	556.387	121.328
399	0.526	60	30	30	-0.797972	0.442172	1.92186	12.6833	339.209	381.136	298.829	125.184	1030.49	168.138	612.396	125.184	1030.49	5.86768	179.454	237.526	339.209	410.618	498.948	615.205	173.091
948	0.512	60	30	30	-0.0554557	0.481715	2.72057	16.935	246.155	261.563	238.793	143.371	804.065	143.371	463.721	149.515	804.065	7.0662	173.455	214.768	246.155	336.923	414.363	434.57	122.155
457	0.485	60	30	30	0.407342	0.520268	1.68366	5.98229	289.725	279.18	300.891	133.567	1218.13	135.212	447.271	133.567	1218.13	5.95015	157.609	209.836	289.725	340.384	418.608	427.531	130.547
357	0.474	60	30	30	-0.310312	0.630851	2.25427	19.8366	291.43	320.06	282.878	128.406	1205.08	167.811	812.325	128.406	1205.08	15.341	201.646	237.402	291.43	382.937	606.111	792.673	145.534
717	0.473	60	30	30	-2.11177	0.17185	1.4864	21.0293	290.047	341.535	226.306	110.868	2049.86	183.158	625.991	110.868	2049.86	15.7647	178.998	204.53	290.047	385.815	564.69	653.106	181.285
668	0.471	60	30	30	-0.789384	0.504965	1.61566	16.6323	285.677	316.651	249.877	125.829	942.525	125.829	821.262	129.119	942.525	9.06521	161.953	216.117	285.677	366.841	459.813	574.436	150.723
946	0.458	60	30	30	0.443134	0.349126	2.07804	10.5735	287.081	279.367	290.838	129.476	635.987	129.476	455.521	166.943	635.987	8.39504	190.661	239.424	287.081	336.077	422.071	456.298	96.6527
707	0.448	60	30	30	-1.09834	0.495944	2.11863	22.3603	300.076	318.871	261.256	112.884	1268.43	194.435	617.425	112.884	1268.43	11.3565	193.076	236.824	300.076	385.842	527.63	620.757	149.018
215	0.446	60	30	30	-0.049285	0.498869	2.82388	34.0828	254.845	254.845	255.554	127.225	1276.07	147.158	722.106	127.225	1276.07	12.8164	171.728	207.325	254.845	331.606	436.077	505.264	124.281
402	0.445	60	30	30	-1.03389	0.356657	2.29511	12.658	279.004	319.492	250.517	109.986	1210.99	133.48	967.332	109.986	1210.99	6.72172	180.683	215.51	279.004	407.103	540.552	821.245	191.593
520	0.44	60	30	30	-0.766879	0.389714	2.05849	24.8635	267.843	274.765	253.678	125.702	1354.07	128.793	870.702	125.702	1354.07	10.0463	173.109	213.56	267.843	361.461	428.151	507.017	147.901
272	0.439	60	30	30	0.542556	0.381439	2.28799	1.80682	242.547	258.259	237.503	99.3118	556.253	127.931	415.438	99.3118	556.253	0.570829	145.322	198.681	242.547	347.244	407.502	416.152	148.563
283	0.426	60	30	30	-0.0698006	0.561122	1.47081	12.529	265.707	254.715	279.172	146.715	1731.44	146.715	430.98	148.99	1731.44	9.86116	173.242	213.902	265.707	323.159	385.369	429.187	109.257
610	0.415	60	30	30	-0.134787	0.504267	1.85583	7.63355	273.537	283.542	261.45	96.7781	691.399	125.383	490.016	96.7781	691.399	4.57982	157.167	197.784	273.537	342.459	400.084	445.778	144.675
375	0.396	60	30	30	0.441996	0.493578	2.23607	22.2099	270.992	278.387	263.704	122.843	1583.77	122.843	650.812	149.945	1583.77	15.9187	176.586	224.969	270.992	398.671	573.602	657.358	173.703
53	0.393	60	30	30	0.231241	0.424255	2.06109	23.1892	261.251	263.249	257.33	114.931	1485.84	114.931	589.079	123.139	1485.84	12.0564	165.818	214.557	261.251	339.67	408.666	461.027	125.112
615	0.392	60	30	30	-0.544338	0.489098	2.12639	25.626	262.817	267.871	236.182	118.702	1384.15	118.702	679.493	128.884	1384.15	11.3164	171.357	198.164	262.817	337.18	394.581	621.432	139.016
152	0.385	60	30	30	0.558237	0.507632	2.58874	11.3901	271.138	271.138	258.637	150.271	590.514	154.902	590.514	150.271	547.599	3.63836	194.045	215.523	271.138	344.653	442.185	503.287	129.13
79	0.381	60	30	30	0.40144	0.56539	2.31299	11.2946	290.044	271.583	295.361	101.801	705.109	101.801	549.765	155.474	705.109	7.9798	174.129	228.429	290.044	349.369	417.748	509.893	120.94
405	0.372	60	30	30	-0.661361	0.450345	1.08664	20.4357	303.318	346.96	284.026	148.988	1563.7	170.066	801.636	148.988	1563.7	14.3869	181.698	222.999	303.318	401.322	586.989	806.027	178.323
401	0.353	60	30	30	-0.999725	0.26815	1.98236	16.5646	297.5	322.41	277.741	101.317	1930.26	127.181	779.417	101.317	1930.26	6.41242	160.996	201.327	297.5	391.176	494.805	676.834	189.849
508	0.345	60	30	30	-0.62908	0.467598	2.74239	17.4468	289.347	294.779	276.097	137.219	1014.93	170.107	517.724	137.219	1014.93	7.9232	185.659	235.163	289.347	367.992	443.776	478.613	132.829
451	0.337	60	30	30	-0.187792	0.473808	1.55546	15.0454	291.213	306.665	277.895	152.405	1162.05	152.405	767.176	164.493	1162.05	10.9482	192.2	233.452	291.213	366.527	484.488	603.735	133.075
319	0.329	60	30	30	-0.701842	0.525784	1.76316	20.0877	303.076	334.602	271.816	110.623	1175.81	131.392	577.042	110.623	1175.81	14.2831	195.61	239.912	303.076	355.619	436.4	578.516	115.707
685	0.329	60	30	30	0.27149	0.537282	1.8181	15.0411	282.066	284.708	264.707	137.543	1054.42	137.543	531.528	155.832	1054.42	9.2443	165.958	216.022	282.066	343.176	448.092	471.14	127.154
859	0.326	60	30	30	-0.094514	0.525972	2.09611	11.8078	259.541	260.887	258.06	99.3553	1128.12	99.3553	505.826	118.933	1128.12	7.38089	149.04	202.39	259.541	329.016	377.595	464.35	126.626
196	0.315	60	30	30	-2.1989	0.120484	0.965364	17.9518	283.266	336.672	234.101	141.131	1170	168.206	638.611	141.131	1170	12.5334	182.488	221.363	283.266	372.841	466.114	578.312	151.479
949	0.304	60	30	30	-0.37149	0.639294	1.49819	12.6102	280.27	313.647	276.478	109.788	967.919	133.4	462.492	109.788	967.919	10.0999	191.134	235.339	280.27	371.261	435.647	464.242	135.922
224	0.296	60	30	30	0.305707	0.406511	2.90205	20.4594	243.161	238.205	245.375	136.037	978.34	136.037	645.525	150.989	978.34	11.0697	155.606	191.962	243.161	319.554	505.921	635.965	127.592
330	0.284	60	30	30	-1.64922	0.310492	2.04166	10.8013	273.353	281.718	249.042	108.802	748.742	165.436	748.742	108.802	720.292	5.53856	171.761	217.243	273.353	328.065	428.759	532.705	110.822
783	0.276	60	30	30	0.0138223	0.465464	1.86084	18.5452	267.139	272.302	263.128	122.59	1570.01	158.385	507.22	122.59	1570.01	11.5051	179.902	232.948	267.139	335.049	424.34	440.746	102.101
681	0.264	60	30	30	-1.38576	0.2959	1.43278	5.44301	278.529	315.124	261.329	118.791	1084.42	134.028	618.594	118.791	1084.42	4.23161	181.296	214.087	278.529	385.357	453.791	570.522	171.271
768	0.262	60	30	30	0.485481	0.571	2.08195	18.1923	255.544	246.685	260.489	124.247	1179.64	131.245	557.627	124.247	1179.64	9.16186	172.088	204.918	255.544	315.617	413.455	480.303	110.699
146	0.258	60	30	30	0.0246333	0.473775	1.76634	38.5257	250.298	255.699	238.082	106.126	1746.12	115.403	483.436	106.126	1746.12	18.897	167.513	202.836	250.298	295.146	392.722	451.113	92.3106
42	0.241	60	30	30	-0.493397	0.648038	2.42635	4.66055	284.541	296.529	270.857	116.153	665.608	145.905	468.032	116.153	665.608	4.18687	198.842	235.833	284.541	364.029	402.61	433.301	128.196
721	0.214	60	30	30	-0.195994	0.654597	2.23721	25.1404	263.075	263.075	269.188	126.203	1931.71	126.203	599.868	136.486	1931.71	10.6959	162.576	217.339	263.075	350.902	449.212	503.933	133.562
332	0.207	60	30	30	0.34967	0.47554	1.98248	5.309	282.679	297.961	273.815	109.341	574.027	109.341	574.027	146.961	556.607	2.62002	170.185	240.852	282.679	364.027	431.491	470.758	123.175
197	0.206	60	30	30	-1.2762	0.222581	1.43752	14.3638	279.254	321.213	240.807	162.557	1347.01	162.557	940.69	165.801	1347.01	9.12853	180.354	207.161	279.254	378.536	465.69	596.211	171.375
28	0.202	60	30	30	-1.43325	0.266661	2.20238	11.4142	258.14	302.346	231.13	96.6534	1040.97	162.912	703.909	96.6534	1040.97	5.36694	164.864	203.861	258.14	368.286	480.605	592.587	164.425
815	0.196	60	30	30	-0.696031	0.548056	1.46897	18.2344	260.518	274.82	247.108	76.9459	2113.54	76.9459	833.008	135.467	2113.54	9.60695	146.404	207.132	260.518	343.884	407.089	499.82	136.752
204	0.185	60	30	30	-0.438208	0.472658	1.87017	11.0908	283.163	276.24	283.163	108.935	1836.31	152.606	528.474	108.935	1836.31	5.87714	165.259	208.872	283.163	357.459	399.569	479.514	148.587
464	0.172	60	30	30	-1.45926	0.215371	1.75704	13.7339	267.193	273.112	261.58	130.395	874.196	157.413	664.567	130.395	874.196	7.74852	156.424	213.979	267.193	356.313	452.848	552.531	142.334
418	0.166	60	30	30	-0.363553	0.514316	3.07009	19.7508	274.354	276.682	272.639	128.336	892.292	184.235	873.609	128.336	892.292	10.6031	183.855	227.804	274.354	363.609	433.965	554.805	135.805
105	0.157	60	30	30	-0.617587	0.525977	1.71035	7.46431	290.14	302.031	270.582	84.9286	1035.27	84.9286	747.402	137.155	1035.27	5.92346	173.977	209.51	290.14	446.553	522.8	654.217	237.043
500	0.151	60	30	30	0.0835242	0.384744	2.07594	12.6487	247.507	247.507	250.116	106.054	1601.25	109.629	604.47	106.054	1601.25	5.88169	167.23	183.465	247.507	335.852	431.674	459.919	152.387
631	0.149	60	30	30	-0.434731	0.328997	2.30392	10.1296	253.855	268.117	231.097	145.386	1342.22	145.386	611.772	151.67	1342.22	5.33033	165.765	191.376	253.855	313.144	366.417	448.017	121.768
740	0.136	60	30	30	1.63315	0.195518	2.1712	3.20842	266.87	237.883	286.272	126.154	457.883	126.154	457.883	181.098	455.068	0	180.733	205.295	266.87	330.678	380.36	429.843	125.383
353	0.123	60	30	30	-1.16325	0.273327	2.15777	3.82375	279.926	294.156	248.932	137.17	589.336	155.26	547.709	137.17	589.336	1.44997	185.449	218.182	279.926	360.707	434.915	458.844	142.525
263	0.096	60	30	30	-1.25654	0.357023	1.66806	19.091	273.86	307.322	234.699	128.157	1599.35	151.676	675.249	128.157	1599.35	11.1864	173.949	205.161	273.86	384.37	537.134	630.752	179.209
69	0.083	60	30	30	-1.87834	0.246493	0.98477	14.7946	275.607	334.654	218.57	111.926	1077.99	122.797	581.994	111.926	1077.99	10.1391	174.52	194.736	275.607	379.428	475.296	551.829	184.692
338	0.073	60	30	30	-0.857663	0.365781	1.66617	10.1856	287.631	313.151	261.598	137.165	646.912	137.165	498.961	158.603	646.912	4.62344	201.275	236.859	287.631	345.508	443.9	486.367	108.649
799	0.072	60	30	30	-0.294916	0.424795	1.99309	31.305	279.844	308.209	251.135	82.2751	1685.88	121.541	846.085	82.2751	1685.88	16.4861	185.818	210.644	279.844	378.573	557.433	650.792	167.929
284	0.066	60	30	30	0.370672	0.444807	2.30742	9.58354	221.753	227.048	218.176	111.85	1119.45	111.85	795.798	128.188	1119.45	4.78729	154.579	179.744	221.753	304.974	399.435	505.965	125.23
109	0.065	60	30	30	-0.847323	0.361541	2.24029	19.448	253.367	262.146	234.149	125.012	1288.44	179.356	579.104	125.012	1288.44	10.7067	179.353	202.394	253.367	335.713	423.529	489.664	133.319
208	0.062	60	30	30	0.604149	0.382902	1.6807	6.72625	258.932	253.795	269.435	144.315	572.495	158.662	468.267	144.315	572.495	4.26745	169.291	207.869	258.932	331.485	398.757	466.613	123.616
802	0.046	60	30	30	1.04019	0.392994	2.13677	3.05292	272.461	252.582	295.266	96.1511	660.765	96.1511	660.765	151.198	534.883	0	184.481	205.189	272.461	360.159	445.237	484.065	154.97
994	0.043	60	30	30	-0.324468	0.388597	2.29877	23.9049	263.07	261.583	273.451	124.463	1200.94	124.463	613.918	181.991	1200.94	12.3562	187.777	212.01	263.07	373.171	525.724	611.473	161.161
522	0.035	60	30	30	-0.654791	0.42928	1.48517	10.7603	298.496	298.496	294.763	157.616	1614.03	157.616	508.678	176.04	1614.03	5.91431	205.13	241.979	298.496	359.21	453.266	473.437	117.231
343	0.024	60	30	30	-2.158	0.134268	1.62867	9.25512	274.516	314.272	235.628	109.368	945.385	149.647	563.779	109.368	945.385	5.05062	159.964	206.499	274.516	337.594	465.384	501.728	131.095
892	0.024	60	30	30	-1.48784	0.217908	1.23938	6.71245	277.582	342.361	236.173	98.592	1024.26	150.718	557.783	98.592	1024.26	4.80958	158.036	178.246	277.582	379.717	465.685	531.242	201.47
400	0.001	60	30	30	-1.50482	0.29798	2.09887	24.3728	252.682	271.275	209.054	85.386	1644.31	85.386	642.48	92.2358	1644.31	6.46133	165.32	193.76	252.682	363.543	402.332	510.197	169.783
676	-0.031	60	30	30	-0.871793	0.467068	1.32772	12.3189	291.229	302.103	274.64	135.599	1060.85	170.305	542.564	135.599	1060.85	10.6545	186.939	217.379	291.229	346.351	470.086	539.565	128.972
60	-0.049	60	30	30	0.915891	0.44514	2.16753	4.4715	272.926	277.262	269.722	114.028	587.71	114.028	576.669	131.667	587.71	2.51845	176.221	213.231	272.926	380.71	505.083	555.685	167.479
947	-0.05	60	30	30	-0.964062	0.349114	1.27969	5.12686	270.835	290.384	260.283	155.035	942.099	155.035	497.269	160.943	942.099	5.13102	169.893	211.489	270.835	363.629	413.132	447.442	152.139
896	-0.068	60	30	30	-2.18917	0.102739	1.05431	11.6856	268.29	337.865	232.64	113.403	1172	113.403	849.736	128.371	1172	8.23961	163.588	204.78	268.29	386.304	508.906	677.134	181.524
30	-0.071	60	30	30	0.0774969	0.542557	1.76145	14.5802	273.467	276.922	263.648	86.6386	1545.23	86.6386	817.52	166.702	1545.23	9.86245	181.588	209.285	273.467	364.811	481.674	608.474	155.526
420	-0.077	60	30	30	-0.296174	0.512963	1.21961	16.9386	290.227	293.755	283.521	90.1435	1827.66	153.197	584.752	90.1435	1827.66	10.9847	170.119	212.914	290.227	343.439	498.484	553.069	130.525
738	-0.079	60	30	30	0.0990022	0.328138	1.95009	10.0762	294.553	287.503	295.492	127.627	1829.22	127.627	872.823	149.028	1829.22	5.43721	171.057	199.118	294.553	384.319	452.538	613.191	185.201
371	-0.133	60	30	30	0.201896	0.612533	1.53331	5.25081	267.273	279.078	256.667	85.1008	743.141	85.1008	447.232	152.722	743.141	5.81363	191.049	211.541	267.273	331.678	389.295	431.335	120.137
113	-0.135	60	30	30	0.423952	0.534711	2.36165	1.84155	245.055	250.969	240.752	96.5459	738.837	96.5459	738.837	121.181	481.771	0.933237	136.702	199.244	245.055	353.547	391.599	442.708	154.303
716	-0.15	60	30	30	-2.16678	0.196253	1.26866	30.2938	270.83	323.165	234.325	98.1399	1618.28	190.071	606.521	98.1399	1618.28	17.5915	189.859	225.808	270.83	346.632	523.406	606.38	120.824
219	-0.154	60	30	30	0.109773	0.512036	2.27465	25.1599	279.652	279.652	281.183	147.771	1217.7	148.501	942.578	147.771	1217.7	12.5581	163.529	202.18	279.652	392.26	607.47	819.44	190.08
606	-0.168	60	30	30	-0.816186	0.298336	2.21112	3.2804	285.323	305.455	273.628	133.498	704.52	146.732	704.52	133.498	602.556	2.11008	174.145	220.729	285.323	352.727	401.667	453.266	131.997
978	-0.171	60	30	30	-1.0664	0.351633	2.00388	3.44454	270.153	273.833	236.094	103.132	608.982	141.861	557.714	103.132	608.982	2.3359	167.549	212.665	270.153	348.28	445.37	491.437	135.615
771	-0.183	60	30	30	0.196333	0.602553	2.06249	9.2161	254.288	244.472	261.582	98.2222	1207.99	123.082	615.666	98.2222	1207.99	4.81851	154.55	197.048	254.288	357.309	444.55	532.192	160.261
377	-0.197	60	30	30	-0.301836	0.560284	2.47072	15.0647	288.735	290.331	282.936	105.163	827.627	126.93	827.627	105.163	662.619	7.37369	190.477	237.508	288.735	364.446	548.147	616.095	126.938
358	-0.243	60	30	30	-1.31072	0.325353	1.98495	7.44452	260.953	271.489	252.381	117.444	616.858	160.957	478.43	117.444	616.858	4.21037	169.083	201.476	260.953	324.271	414.116	438.951	122.795
945	-0.245	60	30	30	-0.656006	0.553379	1.76352	2.84185	260.354	278.98	236.39	132.202	565.344	132.202	565.344	133.431	492.941	1.15415	167.975	200.884	260.354	312.455	397.565	482.991	111.572
908	-0.248	60	30	30	-0.670906	0.539449	2.06814	27.8622	262.242	281.891	244.551	107.828	1553.94	107.828	763.137	144.371	1553.94	15.825	187.758	222.454	262.242	355.481	530.912	591.531	133.027
139	-0.26	60	30	30	0.715206	0.518551	2.20603	7.80052	272.214	262.225	278.82	85.0264	869.931	85.0264	869.931	116.984	756.209	5.44016	146.272	198.336	272.214	345.535	463.919	542.925	147.199
153	-0.26	60	30	30	-1.74243	0.207075	1.74189	20.2724	292.504	305.744	254.615	124.243	874.861	164.88	653.152	124.243	874.861	7.17491	186.392	221.349	292.504	336.214	431.041	473.045	114.865
335	-0.283	60	30	30	0.261805	0.386504	2.35084	7.31759	253.538	252.569	254.507	112.855	971.301	112.855	740.369	161.424	971.301	2.65511	165.47	206.244	253.538	364.661	473.803	536.215	158.416
21	-0.286	60	30	30	-0.827102	0.410062	2.30338	0	248.118	245.497	264.221	115.014	523.09	141.989	523.09	115.014	410.928	0	171.106	203.976	248.118	329.71	378.055	408.96	125.733
895	-0.311	60	30	30	-1.21077	0.422997	1.4996	24.165	284.108	312.23	265.861	129.511	1104.82	147.381	728.389	129.511	1104.82	19.2366	186.667	235.996	284.108	349.457	558.965	633.863	113.46
595	-0.335	60	30	30	-1.91044	0.0654438	1.27403	9.21241	277.666	310.477	241.07	100.827	1388.63	150.417	718.683	100.827	1388.63	5.12781	159.491	186.695	277.666	363.152	443.914	600.304	176.457
665	-0.348	60	30	30	-0.971049	0.301689	2.05781	9.45584	260.556	266.858	249.662	133.212	641.713	133.212	641.713	133.995	608.461	7.48784	179.098	215.179	260.556	302.623	368.81	446.208	87.4445
837	-0.35	60	30	30	-0.50498	0.406121	2.43509	15.5988	270.282	255.616	284.653	118.77	743.751	155.737	743.751	118.77	700.899	10.9698	174.741	226.743	270.282	358.375	467.951	525.776	131.633
326	-0.359	60	30	30	0.466293	0.428829	1.9307	1.45413	276.01	247.004	290.412	134.719	548.599	134.719	548.599	160.874	431.552	0	178.835	221.751	276.01	360.234	431.351	436.343	138.483
47	-0.372	60	30	30	-1.65281	0.170211	1.28928	11.8579	270.415	330.474	247.962	124.901	1182.48	124.901	660.35	125.888	1182.48	8.12844	156.838	208.173	270.415	363.367	454.14	522.792	155.194
489	-0.38	60	30	30	-1.83046	0.228758	1.6467	20.2594	267.902	290.215	238.452	115.676	1074.65	166.31	516.477	115.676	1074.65	11.9118	178.3	198.704	267.902	329.221	392.518	502.168	130.516
462	-0.384	60	30	30	-1.31652	0.286005	1.48272	6.23289	273.727	300.54	266.779	154.904	1016.11	182.306	578.661	154.904	1016.11	4.63766	206.896	231.646	273.727	339.465	409.517	511.671	107.819
361	-0.399	60	30	30	-1.62422	0.237816	2.07692	1.9898	287.02	310.722	249.892	111.136	671.035	111.136	622.717	144.889	671.035	0.306966	157.997	201.911	287.02	410.185	489.102	577.169	208.274
882	-0.404	60	30	30	-1.38011	0.196718	1.51466	2.47932	248.589	277.841	244.12	132.321	566.5	143.589	566.5	132.321	428.479	1.0323	169.7	216.245	248.589	329.448	383.046	422.54	113.202
551	-0.413	60	30	30	-2.27336	0.0470012	0.997232	5.64874	294.199	313.017	266.448	145.568	911.648	162.719	620.522	145.568	911.648	5.64048	194.32	236.626	294.199	376.988	490.973	616.247	140.363
822	-0.414	60	30	30	0.0316523	0.545874	1.53763	6.23922	297.801	313.823	293.836	112.208	1035.61	112.208	600.947	143.421	1035.61	5.32929	180.97	229.601	297.801	376.638	452.736	585.68	147.036
931	-0.457	60	30	30	-1.38154	0.234537	1.83815	5.92896	249.611	266.072	233.796	133.27	660.428	133.27	507.847	141.586	660.428	1.08759	166.216	206.439	249.611	339.137	414.289	470.246	132.698
95	-0.496	60	30	30	-1.43947	0.280428	1.67135	0	250.163	278.881	246.888	113.11	508.608	113.11	508.608	139.573	413.569	0	165.446	210.077	250.163	325.482	387.528	406.024	115.405
193	-0.523	60	30	30	-0.576634	0.644313	2.03632	17.8856	248.887	269.354	225.071	100.93	1467.84	100.93	847.129	129.692	1467.84	8.56557	166.838	189.817	248.887	375.692	472.608	585.943	185.875
185	-0.57	60	30	30	-1.9438	0.153653	1.80511	15.9239	291.55	309.03	277.202	135.487	900.332	168.565	773.943	135.487	900.332	10.8785	185.239	253.475	291.55	373.765	461.772	640.845	120.29
223	-0.595	60	30	30	-1.45558	0.185654	1.42525	5.40556	298.735	332.623	276.825	120.303	1075.94	122.428	711.576	120.303	1075.94	5.6557	160.566	185.346	298.735	381.274	468.118	531.563	195.928
639	-0.629	60	30	30	-2.91804	0.0243773	1.31891	7.74634	274.118	322.899	228.834	122.219	847.039	173.736	847.039	122.219	761.83	4.37	170.759	211.077	274.118	413.321	527.864	633.314	202.244
6	-0.633	60	30	30	-1.70972	0.307625	1.70171	24.5158	297.437	309.282	270.725	104.624	1752.14	120.011	766.052	104.624	1752.14	17.7216	175.277	237.315	297.437	354.342	562.837	646.695	117.027
662	-0.667	60	30	30	-2.15997	0.0704401	1.54714	0.896996	283.912	314.067	256.413	124.609	699.343	188.088	699.343	124.609	541.368	0	185.074	208.29	283.912	367.37	432.749	482.259	159.08
698	-0.676	60	30	30	-1.31017	0.247182	2.61062	22.1515	250.924	256.901	225.738	171.535	785.092	181.55	785.092	171.535	567.134	9.84944	181.48	207.101	250.924	292.438	427.845	495.891	85.3367
229	-0.677	60	30	30	-1.54746	0.232531	1.95852	4.65907	298.809	318.562	255.455	119.753	748.453	119.753	748.453	151.646	697.499	2.01943	181.604	238.144	298.809	382.916	489.363	573.575	144.771
991	-0.692	60	30	30	-2.53731	0.103008	1.70038	1.63438	297.415	338.266	251.728	129.661	714.176	165.453	714.176	129.661	510.574	0	180.989	223.241	297.415	366.643	424.98	506.155	143.401
552	-0.734	60	30	30	-1.10401	0.372643	1.49886	10.4916	254.235	307.17	243.41	101.343	898.95	101.343	744.69	133.74	898.95	8.44157	163.416	208.237	254.235	361.137	540.754	632.7	152.9
201	-0.738	60	30	30	-1.16032	0.35415	2.10624	0	285.884	295.424	268.055	150.607	617.743	150.607	617.743	157.347	440.676	0	190.456	226.545	285.884	368.91	424.067	476.243	142.365
145	-0.744	60	30	30	-2.35867	0.0812286	1.98697	9.04827	268.786	290.732	254.598	89.9995	1016.57	196.369	804.107	89.9995	1016.57	4.73575	169.93	217.095	268.786	347.975	512.883	600.975	130.88
172	-0.764	60	30	30	-1.35108	0.250735	1.40223	3.79952	273.27	282.297	261.581	124.519	688.178	140.693	688.178	124.519	516.006	1.06216	169.162	207.915	273.27	342.3	415.4	503.269	134.385
162	-0.781	60	30	30	-1.26117	0.347598	1.41988	2.12832	297.099	320.252	282.145	115.375	666.313	157.03	666.313	115.375	626.401	0.709154	180.44	205.471	297.099	376.717	463.344	550.218	171.246
743	-0.795	60	30	30	-2.20055	0.0968584	1.25083	4.77588	284.879	296.926	270.363	131.336	655.842	148.402	550.966	131.336	655.842	3.66461	192.249	225.152	284.879	341.972	458.349	490.579	116.82
398	-0.811	60	30	30	-3.51415	0.0112807	1.19652	0	295.166	331.787	253.885	136.269	616.356	164.254	616.356	136.269	461.587	0	196.535	230.274	295.166	364.396	432.617	462.162	134.122
322	-0.826	60	30	30	-0.152231	0.289131	1.68401	1.3805	273.696	270.277	277.688	148.722	775.4	148.722	775.4	180.871	538.782	1.18462	197.324	231.223	273.696	351.209	388.465	542.869	119.985
482	-0.83	60	30	30	-1.65555	0.187558	1.77694	1.84074	262.912	274.748	261.845	125.564	564.658	151.599	564.658	125.564	469.951	0	172.708	220.89	262.912	336.236	430.919	488.445	115.346
584	-0.855	60	30	30	-1.35729	0.318683	1.1972	8.98979	277.29	329.035	271.049	144.289	1521.39	144.289	838.218	155.148	1521.39	6.75399	181.141	222.476	277.29	352.892	465.848	671.11	130.415
48	-0.918	60	30	30	-3.07841	0.0113448	1.48715	1.63422	277.134	302.085	245.699	126.216	782.724	170.554	782.724	126.216	475.175	0	179.299	225.55	277.134	374.095	474.906	507.131	148.545
761	-0.942	60	30	30	-0.717746	0.440572	1.83831	22.1513	262.173	306.726	253.524	109.676	2231.12	128.43	781.382	109.676	2231.12	9.92173	171.574	214.969	262.173	363.777	514.811	596.345	148.808
191	-0.952	60	30	30	-1.61883	0.298018	1.211	0	259.51	289.293	244.813	127.448	530.079	131.872	530.079	127.448	384.229	0	167.534	218.611	259.51	350.618	403.922	442.162	132.006
894	-0.96	60	30	30	-0.57145	0.469361	1.82043	0	270.866	282.463	250.983	138.051	904.588	138.051	904.588	140.226	390.564	0	169.93	216.016	270.866	335.687	365.542	408.447	119.671
45	-0.972	60	30	30	-2.87009	0.0361078	1.62214	0.337461	268.866	305.278	227.569	154.965	598.045	154.965	598.045	157.165	465.072	0	179.432	208.816	268.866	359.375	437.441	549.046	150.559
910	-0.98	60	30	30	-2.4237	0.0475927	1.60999	0	286.258	323.725	260.363	127.941	920.546	177.899	920.546	127.941	439.917	0	199.884	234.55	286.258	395.289	442.583	494.956	160.738
849	-0.988	60	30	30	-1.46884	0.307537	1.74205	0	244.147	243.262	244.281	105.783	733.929	144.263	733.929	105.783	413.436	0	155.397	182.245	244.147	327.123	384.696	462.635	144.878
649	-1	60	30	30	-0.457907	0.376083	1.94209	1.61065	250.9	261.455	249.468	95.411	660.089	137.777	660.089	95.411	486.771	0	163.523	189.843	250.9	328.44	439.76	486.805	138.597
912	-1.028	60	30	30	-2.22052	0.117698	1.84779	0	258.212	279.372	230.36	76.7941	595.247	138.442	595.247	76.7941	411.246	0	153.95	200.858	258.212	351.529	419.23	443.85	150.671
38	-1.032	60	30	30	-1.37973	0.234509	1.2436	3.10948	262.47	276.198	253.219	102.057	839.235	102.057	839.235	114.546	447.19	2.03562	183.507	218.944	262.47	306.132	401.43	445.234	87.1879
810	-1.033	60	30	30	-1.34408	0.376448	1.82132	3.91353	283.531	294.797	268.407	133.441	739.066	150.571	739.066	133.441	542.022	0.35884	193.316	214.922	283.531	376.878	467.572	514.681	161.957
504	-1.096	60	30	30	-2.07836	0.20779	1.21008	5.78145	257.123	279.812	237.786	94.583	936.925	154.565	689.813	94.583	936.925	5.49053	159.999	209.712	257.123	328.623	434.112	542.345	118.911
699	-1.131	60	30	30	-0.844906	0.417568	1.72568	0.929947	285.786	315.304	275.491	111.297	821.485	148.655	821.485	111.297	536.066	0.229304	172.93	202.224	285.786	384.611	520.32	549.371	182.387
746	-1.177	60	30	30	-0.528175	0.685387	1.29189	0.180835	248.211	243.641	253.096	119.06	528.249	123.029	528.249	119.06	417.822	0	153.038	202.242	248.211	317.232	414.888	458.386	114.99
581	-1.209	60	30	30	-0.143322	0.494397	1.79278	1.19922	249.276	240.875	257.88	115.881	605.926	115.881	605.926	118.932	429.105	0.814014	149.352	208.499	249.276	333.248	421.541	485.399	124.749
310	-1.218	60	30	30	-1.86051	0.198552	2.4424	1.37841	268.073	278.922	252.484	98.5059	725.769	152.482	725.769	98.5059	413.108	0.506867	177.591	230.589	268.073	319.724	389.09	428.297	89.1351
843	-1.316	60	30	30	-0.857073	0.505719	1.78429	10.1798	266.971	280.469	255.721	128.967	1222.86	128.967	935.47	154.303	1222.86	6.73819	188.182	213.502	266.971	344.936	487.289	747.456	131.434
170	-1.475	60	30	30	-2.68697	0.104131	1.44216	0.825256	281.845	325.207	252.856	94.6264	671.873	125.044	671.873	94.6264	501.058	0	150.741	226.217	281.845	346.695	447.723	528.814	120.478
10	-1.477	60	30	30	-1.98263	0.108351	1.77328	0.884039	274.991	307.81	251.201	105.58	754.435	149.751	754.435	105.58	458.54	0	162.369	219.223	274.991	345.459	419.854	541.317	126.237
387	-1.786	60	30	30	-3.06208	0.0265591	1.41619	0.658814	255.39	375.862	241.907	113.816	819.212	126.666	819.212	113.816	474.584	0.657601	196.429	222.848	255.39	398.413	517.719	656.861	175.565
