# Supplementary material for: GTI: A Novel Algorithm for Identifying Outlier Gene Expression Profiles from Integrated Microarray Datasets
Source: PLoS One. 2011 Feb 18;6(2):e17259. doi: 10.1371/journal.pone.0017259 (PMC3041823; doi:10.1371/journal.pone.0017259)
Supplement: Table S2 — Twenty nine genes uniquely identified by GTI among the top 100 that were further followed up in this study. (XLS) [file pone.0017259.s003.xls]

## Sheet: GTI_top_29_outliers
gene	hugo_id	ensg_id	entrez_id	tissue	GT_index1	rank_gti	count_All	count_N	count_C	t_statistic	rank_t	Copa	rank_copa	O_S_Pos	rank_OS	O_R_Pos	rank_OR
LY96	LY96	ENSG00000154589	23643	GBM	9.348	29	555	370	185	-17.3071	589	11.9318	101	1170.49	150	202.541	127
TYMS	TYMS	ENSG00000176890	7298	GBM	8.833	37	360	316	44	-8.85332	2820	11.6896	105	229.631	1864	75.3544	1646
RASEF	RASEF	ENSG00000165105	158158	GBM	8.651	42	322	184	138	-13.6711	1265	8.30116	230	1287.04	127	241.347	61
SRPX2	SRPX2	ENSG00000102359	27286	GBM	8.519	44	555	370	185	-17.7505	531	10.2465	140	867.583	235	113.966	683
VMO1	VMO1	ENSG00000182853	284013	GBM	8.513	45	322	184	138	-11.4626	1907	7.34178	306	698.938	344	119.094	615
TK1	TK1	ENSG00000167900	7083	GBM	8.233	52	175	132	43	-6.1611	3966	10.8981	122	193.349	2297	18.5403	6288
CCNB2	CCNB2	ENSG00000157456	9133	GBM	8.026	57	555	370	185	-16.4902	703	10.902	121	947.367	201	173.348	214
TREM1	TREM1	ENSG00000124731	54210	GBM	7.962	58	380	238	142	-9.98157	2371	8.9835	183	750.807	298	134.677	438
CHAC2	CHAC2	ENSG00000143942	494143	GBM	7.643	64	322	184	138	-12.3332	1661	10.3658	134	707.083	335	130.926	488
CCDC102B	CCDC102B	ENSG00000150636	79839	GBM	7.551	70	380	238	142	-22.6732	150	8.84431	192	676.866	364	1.57576	11227
VCAM1	VCAM1	ENSG00000162692	7412	GBM	7.547	71	608	392	216	-17.0259	621	10.9958	116	1329.91	116	146.801	343
PRC1	PRC1	ENSG00000198901	9055	GBM	7.527	72	380	238	142	-17.3258	585	8.96782	184	740.394	308	126.905	528
NCAPG	NCAPG	ENSG00000109805	64151	GBM	7.429	75	380	238	142	-24.7147	85	7.10991	325	943.133	202	0	11977
NOD2	NOD2	ENSG00000167207	64127	GBM	7.407	76	380	238	142	-8.9171	2792	7.91577	255	417.439	766	29.0837	4822
NPW	NPW	ENSG00000183971	283869	GBM	7.357	79	322	184	138	-7.61722	3335	4.34819	1383	797.266	266	205.846	119
IL32	IL32	ENSG00000008517	9235	GBM	7.349	80	608	392	216	-13.0944	1425	7.46224	295	1259.39	130	242.257	58
GALK1	GALK1	ENSG00000108479	2584	GBM	7.349	81	380	238	142	-11.5484	1880	5.6992	610	513.184	552	170.095	227
EZH2	EZH2	ENSG00000106462	2146	GBM	7.304	82	608	392	216	-22.9172	134	8.46319	220	1173.53	149	29.3144	4795
WHSC1	WHSC1	ENSG00000109685	7468	GBM	7.269	84	380	238	142	-14.5455	1078	11.7581	104	1097.94	167	56.2011	2528
TTK	TTK	ENSG00000112742	NA	GBM	7.131	89	608	392	216	-20.2785	286	6.54444	412	812.251	258	81.3034	1438
TFPI	TFPI	ENSG00000003436	7035	GBM	7.115	90	555	370	185	-15.2468	947	6.79529	363	808.787	260	249.796	45
PLEKHA4	PLEKHA4	ENSG00000105559	57664	GBM	7.109	91	380	238	142	-10.2203	2287	11.1667	111	685.214	357	209.226	107
EHD2	EHD2	ENSG00000024422	30846	GBM	7.049	93	380	238	142	-11.2372	1970	8.76855	200	606.238	434	179.969	187
NMU	NMU	ENSG00000109255	10874	GBM	7.041	94	608	392	216	-9.67948	2483	8.90439	190	1141.16	157	90.03	1180
C6orf173	C6orf173	ENSG00000203760	387103	GBM	7.036	95	322	184	138	-22.2264	172	9.63859	160	1378.95	107	110.103	742
UBE2T	UBE2T	ENSG00000077152	29089	GBM	7.035	96	322	184	138	-15.4675	899	6.6012	398	626.808	412	77.0158	1577
PROM1	PROM1	ENSG00000007062	8842	GBM	7.023	97	555	370	185	-10.9119	2057	11.589	106	927.908	209	275.215	30
ARSJ	ARSJ	ENSG00000180801	NA	GBM	6.99	99	380	238	142	-9.7881	2437	7.01713	335	485.114	602	103.98	849
SOCS2	SOCS2	ENSG00000120833	8835	GBM	6.99	100	555	370	185	-11.4428	1915	9.30605	173	1084.92	168	309.396	16
