# Supplementary material for: GTI: A Novel Algorithm for Identifying Outlier Gene Expression Profiles from Integrated Microarray Datasets
Source: PLoS One. 2011 Feb 18;6(2):e17259. doi: 10.1371/journal.pone.0017259 (PMC3041823; doi:10.1371/journal.pone.0017259)
Supplement: Text S1 — R programming code of the GTI algorithm introduced in this study used to identify cancer outliers. (TXT) [file pone.0017259.s004.txt]

#GTI.R
#This algorithm is used for differential gene expression analysis
#Author: Mpindi John Patrick
#Date: 17/07/2009

#Requires an outlier cut-off value for each gene dataset
#The outlier cut-off can be determined as the statistical outlier or as a quantile
#Create a data frame for each gene with two columns
#1. Column with xpression value named xpression
#2. Column with the category codes reference e.g normal refered to as 1 and the target as 2.
#Returns an index value for the gene whose data was supplied.
#The index value can be positive or negative depending on which group the gene is expressed
#so high

#****** GTI Function begins here************
GTI <- function(outlier_cutoff,x){
  colnames(x) <- c("xpression","exp_type")
  Total_count <- nrow(x)
  Count_aboveN <- sum(x$xpression > outlier_cutoff & x$exp_type == 1)
  Count_aboveC <- sum(x$xpression > outlier_cutoff & x$exp_type == 2)
  count_N <- sum(x$exp_type == 1)
  count_C <- sum(x$exp_type == 2)
  Avg_aboveN <- mean(x$xpression[x$xpression > outlier_cutoff & x$exp_type == 1])
  Avg_aboveC <- mean(x$xpression[x$xpression > outlier_cutoff & x$exp_type == 2])
  if (!is.na(Avg_aboveN)){
      index_N <- (Count_aboveN/count_N)*((Avg_aboveN - outlier_cutoff)/Avg_aboveN)
  }else {
      index_N <- 0
  }
  if (!is.na(Avg_aboveC)) {
    index_C <- (Count_aboveC/count_C)*((Avg_aboveC - outlier_cutoff)/Avg_aboveC)
  }else{
    index_C = 0
  }
  #Up-regulated genes get a positive sign while down-regulated genes get a negative sign.
  Tindex <- function(x,y){
              if(x>y){
                T_index <- round(index_C*100 - index_N*100, digits=3)
              }else{
                T_index <- -(round(index_N*100 - index_C*100, digits=3))
              }
            }
  T_index <- Tindex(index_C,index_N)
}
#****** GTI Function ends here************

#Function that calls GTI function
generateGeneTissueIndex <- function(x, threshold=5) {
   if((length(x$xpression[x$exp_type==1]) >= 2) & (length(x$xpression[x$exp_type==2]) >= 1)){
    allxpr <- sort(x$xpression[x$exp_type==1])

    # unname to avoid some values having names that would be propagated in the final results returned from the function for GT_indexn
    qq <- unname(quantile(allxpr, c(0.25, 0.5, 0.75, 0.95, 0.9)))
    q25 <- qq[1]; q50 <- qq[2]; q75 <- qq[3]; q95 <- qq[4]
    #upper outlier may depend on the user defined one or set this below as the default
    upper_outlier <- qq[5]
    iqr <- q75 - q25
    lower_outlier <- q25 - iqr
    All_data_xpr <- data.frame(x[order(x$xpression),])

    #Outlier index calculation
    index1 <- log2(2^iqr + 2^q75)
    #GTI Function taking in data frame and index type.
    Out_index1 <- GTI(index1, All_data_xpr[,c("xpression","exp_type")])
    count_all <- nrow(All_data_xpr)
    count_normals <- sum(All_data_xpr$exp_type == 1)
    count_cancers <- sum(All_data_xpr$exp_type == 2)
    median_all <- median(All_data_xpr$xpression)
    m_normals <- median(All_data_xpr$xpression[All_data_xpr$exp_type == 1])
    m_cancers <- median(All_data_xpr$xpression[All_data_xpr$exp_type == 2])
    mean_normals <- mean(All_data_xpr$xpression[All_data_xpr$exp_type == 1],na.rm=TRUE)
    mean_cancers <- mean(All_data_xpr$xpression[All_data_xpr$exp_type == 2],na.rm=TRUE)
    c(GT_index1 = Out_index1, count_All = count_all, count_N = count_normals, count_C = count_cancers,median_NC = median_all, median_N = m_normals,median_C = m_cancers)

  }else{
    median_all <- median(x$xpression)
    m_normals <- median(x$xpression[x$exp_type == 1])
    m_cancers <- median(x$xpression[x$exp_type == 2])
    c(GT_index1 = NA, count_All = nrow(x), count_N = sum(x$exp_type == 1), count_C = sum(x$exp_type == 2),median_NC = median_all, median_N = m_normals,median_C = m_cancers)

  }
}


#Extract gene information from gene data one gene at a time
generate_results <- function(gene_name_ensg_id, xpr_table){
  tissues <- dimnames(table(xpr_table$group_id))[[1]]
  key_table_list <- lapply(tissues, function(tissue) data.frame(ensg_id = gene_name_ensg_id, tissue=tissue))
  key_table <- do.call("rbind", key_table_list)
  # compute the different statistics for each tissue
  tissue_data_list <- lapply(tissues, function(tissue){
                            xpr_table <- xpr_table[as.character(xpr_table$group_id)==tissue,]
                            xpr_table
                        })

  gene_tissue_result <- do.call("rbind", lapply(tissue_data_list, generateGeneTissueIndex))
  result_table <- data.frame(key_table, gene_tissue_result)
  result_table
  }

#Function to calculate GTI indices for every gene in different tissues
#Groupid may contain more than one tissue e. prostate, breast etc.
generateGTI <- function(genes,dataSet) {
start <- proc.time()
      pd <- pData(dataSet)
      #Check if the genes exist in the expressionset.
      if(!is.null(genes)){
          xpr <- dataSet[intersect(featureNames(dataSet), genes),]
      }else{
      xpr <- dataSet
      }
      xprs <- log2(exprs(xpr))
      genes <- unique(rownames(xprs))
      gen_dat_extract <- lapply(genes, function(gene_id){
          gene_data <- xpr[gene_id,]
          if (length(gene_data)!=0) {
          xpr <- as.vector(xprs[gene_id,])
          exp_types <- as.numeric(pd$type)
          exp_types[exp_types>1] <- 2
          xpr <- data.frame(exp_type = exp_types, xpression = xpr, group_id = rep("test_tissue",length(exp_types)),stringsAsFactors=FALSE)
          xpr <- xpr[!is.na(xpr$xpression), ]
          tryCatch(generate_results(gene_id,xpr), error = function(e) { print(x); NULL})
          } else
          NULL
        })

    gen_dat_extract
    print("combining data")
    print(proc.time() - start)

    # filter out entries for genes with no data and bind inner lists to a table
    #result: a list of tables
    Summary_table <- do.call("rbind", lapply(gen_dat_extract, function(x)x))

    Summary_table
}

#Load Biobase package dataset.
library(Biobase)
data(sample.ExpressionSet)
genes <- featureNames(sample.ExpressionSet)
results_table <- generateGTI(genes,sample.ExpressionSet) 
